# Supplementary material for: Protein variability in cerebrospinal fluid and its possible implications for neurological protein biomarker research
Source: PLoS One. 2018 Nov 29;13(11):e0206478. doi: 10.1371/journal.pone.0206478 (PMC6264484; doi:10.1371/journal.pone.0206478)
Supplement: S1 File — All listed proteins were identified with at least one unique peptide in 100% of the samples. The file provides information regarding protein IDs, protein names, gene names, numbers of unique peptides, and LFQ intensities, as well as CVt, CVg, RCVt and RCVg, for every protein. (XLSX) [file pone.0206478.s004.xlsx]

## Sheet: 100% proteins; 1unique peptide
Protein IDs	Protein names	Gene names	Unique peptides 1.1QEXI16153	Unique peptides 1.2QEXI16195	Unique peptides 1.3QEXI16203	Unique peptides 13.1QEXI16187	Unique peptides 13.2QEXI16201	Unique peptides 13.3QEXI16225	Unique peptides 14.1QEXI16209	Unique peptides 14.2QEXI16161	Unique peptides 14.3QEXI16175	Unique peptides 2.1QEXI16159	Unique peptides 2.2QEXI16173	Unique peptides 2.3QEXI16191	Unique peptides 26.1QEXI16171	Unique peptides 26.2QEXI16223	Unique peptides 26.3QEXI16197	Unique peptides 33.1QEXI16215	Unique peptides 33.2QEXI16189	Unique peptides 33.3QEXI16157	Unique peptides 36.1QEXI16221	Unique peptides 36.2QEXI16167	Unique peptides 36.3QEXI16185	Unique peptides 38.1QEXI16199	Unique peptides 38.2QEXI16211	Unique peptides 38.3QEXI16219	Unique peptides 39.1QEXI16181	Unique peptides 39.2QEXI16229	Unique peptides 39.3QEXI16213	Unique peptides 40.1QEXI16227	Unique peptides 40.2QEXI16217	Unique peptides 40.3QEXI16167	Unique peptides 5.1QEXI16165	Unique peptides 5.2QEXI16155	Unique peptides 5.3QEXI16231	Unique peptides 8.1QEXI16193	Unique peptides 8.2QEXI16183	Unique peptides 8.3QEXI16163	LFQ intensity 1.1QEXI16153	LFQ intensity 1.2QEXI16195	LFQ intensity 1.3QEXI16203	LFQ intensity 13.1QEXI16187	LFQ intensity 13.2QEXI16201	LFQ intensity 13.3QEXI16225	LFQ intensity 14.1QEXI16209	LFQ intensity 14.2QEXI16161	LFQ intensity 14.3QEXI16175	LFQ intensity 2.1QEXI16159	LFQ intensity 2.2QEXI16173
O00391	Sulfhydryl oxidase 1	QSOX1	7	9	4	7	10	8	4	4	6	6	7	7	10	7	9	10	7	6	8	8	6	9	8	5	5	8	5	5	5	8	10	5	8	11	10	6	24411000	18702000	17943000	25393000	23796000	21970000	17956000	17758000	16834000	20235000	15833000
O00533	Neural cell adhesion molecule L1-like protein	CHL1	22	26	24	26	27	26	20	19	22	26	28	28	28	27	26	22	26	23	20	22	22	24	24	21	19	23	21	20	19	22	23	21	20	27	25	22	513130000	486570000	443080000	658520000	630060000	554810000	295750000	293700000	282400000	714710000	595020000
O00584	Ribonuclease T2	RNASET2	6	7	4	7	5	7	5	5	7	6	8	6	7	8	6	4	4	3	5	7	5	8	7	8	3	3	4	6	5	7	8	3	6	6	7	6	15782000	15876000	15226000	13816000	15465000	16587000	14947000	14410000	15581000	22363000	18670000
O14594	Neurocan core protein	NCAN	15	13	10	15	14	12	13	14	11	15	15	15	15	14	15	13	12	12	10	11	11	15	13	15	9	12	11	10	9	11	12	12	11	16	16	14	65956000	61285000	62996000	79229000	91356000	75957000	50267000	48407000	45812000	102350000	82284000
O15031	Plexin-B2	PLXNB2	4	5	3	10	9	5	6	6	5	10	12	10	8	7	6	7	8	8	6	6	6	13	7	9	4	4	5	7	6	6	7	6	9	12	11	11	13960000	13156000	9920800	16951000	14388000	14804000	14913000	13398000	12567000	21694000	20952000
O15240	Neurosecretory protein VGF	VGF	10	11	11	16	12	12	9	10	11	12	13	13	12	12	12	11	12	9	11	11	8	13	8	12	10	11	11	8	8	11	11	8	11	16	12	13	239130000	307300000	262340000	502880000	454920000	382290000	157430000	154860000	153660000	424850000	416060000
O15394	Neural cell adhesion molecule 2	NCAM2	8	9	9	12	9	10	5	7	5	6	9	7	11	10	10	7	8	6	6	9	8	7	8	7	6	6	6	9	6	9	10	9	7	13	10	10	60851000	50946000	60213000	85278000	88954000	83782000	43103000	36638000	37186000	77403000	69369000
O43505	Beta-1,4-glucuronyltransferase 1	B4GAT1	10	11	9	10	9	10	10	11	11	10	12	11	12	11	10	10	10	10	9	10	10	10	10	11	7	11	10	9	9	10	11	9	10	11	10	11	139790000	312480000	262670000	269480000	312980000	294120000	270850000	287460000	287480000	297020000	450890000
O75326	Semaphorin-7A	SEMA7A	7	9	9	10	9	11	10	11	12	14	14	12	11	12	8	10	9	6	8	10	9	11	8	10	6	6	8	9	8	10	9	7	8	12	14	9	53171000	70557000	56649000	61833000	58064000	62130000	84732000	81582000	83020000	159800000	156500000
O75882	Attractin	ATRN	6	6	6	6	6	7	7	7	7	7	6	8	7	6	6	8	5	7	7	9	4	8	6	9	6	7	8	7	7	9	7	4	6	9	6	7	27068000	28691000	26773000	20256000	20664000	18681000	26236000	22807000	22806000	25842000	27827000
O94769	Extracellular matrix protein 2	ECM2	4	7	5	6	4	4	3	4	4	6	5	4	4	5	9	6	5	4	7	6	6	6	5	7	4	4	5	4	4	6	7	6	5	6	7	2	20542000	19731000	18005000	13110000	12711000	15394000	12989000	11415000	9964000	15356000	15196000
O94856	Neurofascin	NFASC	8	9	9	10	12	11	11	10	7	14	13	15	10	10	10	11	11	7	11	9	12	10	11	14	10	10	11	10	10	9	9	9	9	17	14	15	53799000	52456000	47242000	61731000	58932000	56944000	44658000	50570000	45013000	86573000	83359000
O94919	Endonuclease domain-containing 1 protein	ENDOD1	6	7	6	8	9	8	4	4	4	7	8	7	7	7	7	6	6	7	6	8	6	6	6	6	7	6	5	5	5	8	10	6	7	9	9	7	34507000	29661000	29371000	33961000	37965000	33303000	20573000	19549000	20165000	30495000	27589000
O94985	Calsyntenin-1	CLSTN1	12	16	14	19	17	17	13	13	16	16	18	17	19	17	16	14	16	13	14	15	12	17	13	17	13	15	15	14	13	15	15	12	16	18	17	17	237060000	248400000	243880000	429940000	437660000	408330000	284030000	256070000	246560000	421340000	435160000
O95502	Neuronal pentraxin receptor	NPTXR	5	7	5	8	6	6	6	5	5	6	4	8	6	8	8	4	6	5	7	6	4	6	4	7	4	5	4	4	4	6	6	4	6	7	6	5	75761000	88014000	96188000	92298000	91623000	81348000	64897000	51578000	59004000	133370000	112240000
P00441	Superoxide dismutase [Cu-Zn]	SOD1	2	4	5	5	4	4	5	4	5	4	3	3	5	5	3	4	4	3	4	5	3	5	4	4	4	5	5	4	5	5	4	2	4	4	3	4	243100000	171480000	153250000	316810000	267740000	266130000	137190000	197030000	155640000	222990000	222710000
P00450	Ceruloplasmin	CP	27	31	30	27	27	27	32	28	34	25	27	29	31	31	25	27	33	27	31	30	27	28	24	31	25	30	31	31	33	30	30	23	29	28	24	25	1197400000	1081700000	1244100000	789780000	889990000	1032700000	1565200000	1544100000	1488000000	915370000	971640000
P00734	Prothrombin	F2	17	20	18	17	15	16	20	20	21	15	17	17	16	17	15	20	19	17	21	17	18	19	16	17	14	19	18	21	22	17	17	15	17	17	17	14	567740000	473320000	454710000	341330000	324760000	373520000	526540000	498650000	519290000	366660000	372090000
P00736	Complement C1r subcomponent	C1R	19	18	16	15	13	14	17	19	19	18	16	16	17	16	17	15	18	17	17	20	17	18	16	15	16	16	17	17	17	20	18	14	16	17	16	16	178620000	168030000	177450000	100800000	103180000	102540000	178090000	177560000	169570000	128280000	125700000
P00738	Haptoglobin	HP	9	9	10	7	8	7	9	9	10	7	9	9	8	9	7	8	9	7	9	9	8	8	8	10	7	8	7	8	8	9	7	7	9	8	6	7	816060000	577220000	761660000	390470000	353220000	437420000	2356400000	2286500000	2635100000	815990000	792720000
P00746	Complement factor D	CFD	7	7	8	8	8	8	7	7	8	7	7	6	7	8	8	8	9	8	8	7	7	7	7	8	8	8	8	7	7	7	7	8	7	8	7	7	61073000	68865000	61229000	71752000	55542000	62581000	57789000	59054000	62625000	37918000	45252000
P00747	Plasminogen	PLG	23	23	25	24	24	23	23	23	24	23	24	22	23	23	23	26	27	24	24	25	24	27	23	25	24	25	24	23	25	25	27	24	24	24	24	23	904680000	710110000	733200000	553620000	587440000	583010000	737090000	768020000	673980000	578790000	480570000
P00748	Coagulation factor XII	F12	7	9	7	6	7	7	7	7	9	6	6	6	7	7	7	7	7	8	7	7	5	6	6	6	6	8	7	7	8	7	6	6	7	6	5	6	86546000	68925000	70263000	38032000	34351000	36763000	72490000	82319000	87077000	58993000	43316000
P00751	Complement factor B	CFB	14	17	22	14	14	15	19	19	17	13	15	17	15	18	12	14	16	14	17	17	14	16	15	16	17	17	16	18	17	17	15	12	15	14	15	12	582490000	482250000	491490000	315370000	322200000	355250000	579660000	613800000	570740000	407690000	381500000
P01008	Antithrombin-III	SERPINC1	14	18	17	17	14	15	15	16	18	15	15	16	14	16	15	15	18	17	18	16	16	14	14	16	13	17	19	16	17	16	13	13	16	16	14	13	550790000	556890000	596680000	478720000	512400000	523360000	712200000	650580000	634240000	468700000	425140000
P01009	Alpha-1-antitrypsin	SERPINA1	20	22	22	22	21	22	22	22	21	20	20	20	20	19	20	22	22	22	22	22	22	22	22	23	22	21	22	22	22	22	19	18	20	20	19	21	7299300000	7918600000	7401300000	4604400000	5312600000	5919900000	9622900000	9262300000	8922400000	4841200000	5466800000
P01011	Alpha-1-antichymotrypsin	SERPINA3	12	14	13	15	12	15	13	13	17	12	14	14	14	12	13	13	13	13	14	14	13	14	14	14	12	15	13	14	13	14	14	12	13	14	12	11	1170500000	866260000	811310000	705140000	743790000	846890000	1131600000	1204900000	1121100000	838080000	697100000
P01019	Angiotensinogen	AGT	15	14	15	16	14	15	15	15	16	14	15	16	15	15	14	15	16	15	15	15	14	14	13	15	15	16	16	15	15	15	15	12	14	15	14	14	892810000	1428800000	1468800000	1299000000	1429900000	1381500000	1482200000	1531400000	1792900000	1447200000	2371800000
P01023	Alpha-2-macroglobulin	A2M	44	50	47	50	48	50	50	50	52	45	44	48	47	48	45	48	49	41	49	49	47	47	48	52	47	50	49	49	50	49	47	45	46	49	47	46	2368700000	2457200000	2638000000	2638100000	2916700000	2594200000	2997900000	2590000000	3046700000	1978700000	2338400000
P01024	Complement C3	C3	71	80	80	76	68	67	68	80	83	70	68	77	69	65	65	74	76	74	71	73	68	71	69	74	69	70	77	74	79	73	72	68	78	69	67	66	6371200000	5631900000	5824600000	4233100000	4481800000	4457900000	5861400000	6124500000	5987400000	4536700000	4092900000
P01031	Complement C5	C5	16	19	19	15	18	15	20	23	22	16	14	12	12	18	16	23	23	19	20	19	16	19	15	18	19	20	19	23	28	19	18	15	17	13	15	13	89677000	67193000	79621000	46735000	57893000	66526000	97534000	101200000	95054000	62120000	60312000
P01033	Metalloproteinase inhibitor 1	TIMP1	7	7	7	7	7	7	7	7	7	7	7	7	7	7	7	7	7	6	7	7	7	7	7	7	7	6	7	7	7	7	7	5	7	7	7	6	144650000	135340000	126620000	124220000	120110000	127700000	112250000	123210000	113820000	91452000	122880000
P01034	Cystatin-C	CST3	11	11	13	11	11	10	11	11	11	11	11	11	11	11	11	11	11	11	10	11	11	11	10	11	11	11	11	11	11	11	11	11	10	11	11	11	3964700000	5343000000	4833200000	5542600000	4821700000	3465600000	4708500000	3979000000	4331200000	5277900000	4615400000
P01042	Kininogen-1	KNG1	14	15	14	13	12	12	16	15	16	13	13	15	14	15	12	14	16	15	16	14	14	15	12	12	13	15	14	15	15	14	15	12	15	12	12	14	830410000	655480000	572310000	404330000	415330000	415940000	588280000	676860000	563920000	520350000	417010000
P01210	Proenkephalin-A	PENK	5	5	5	5	5	5	5	4	5	4	3	4	5	5	5	5	6	4	4	5	4	5	5	5	5	6	5	5	4	5	5	4	5	5	5	5	78944000	63549000	66463000	77304000	67428000	66479000	55490000	50791000	60368000	86561000	63381000
P01344	Insulin-like growth factor II	IGF2	4	4	4	4	4	4	3	3	4	4	3	3	3	4	3	4	3	3	5	3	4	4	3	3	3	3	5	3	3	3	4	3	4	4	4	3	97276000	73499000	90540000	88639000	82258000	84765000	54051000	87284000	56825000	85225000	65019000
P01619	Ig kappa chain V-III region B6	IGKV3-20	3	3	3	2	2	2	3	3	3	3	3	2	3	3	3	3	2	3	3	3	3	3	3	3	3	3	3	3	3	3	2	2	3	2	2	2	146830000	130170000	132840000	72366000	70201000	76268000	147450000	159630000	152130000	84596000	78817000
P01624	Ig kappa chain V-III region POM	IGKV3-15	1	1	1	1	1	1	1	1	1	1	1	1	1	1	1	1	1	1	1	1	1	1	1	1	1	1	1	1	1	1	1	1	1	1	1	1	74849000	68955000	69024000	43921000	41772000	40373000	71638000	71207000	66039000	72724000	57521000
P01700	Ig lambda chain V-I region HA	IGLV1-47	1	1	1	1	1	1	1	1	1	1	1	1	1	1	1	1	1	1	1	1	1	1	1	1	1	1	1	1	1	1	1	1	1	1	1	1	86402000	85769000	87843000	19836000	22382000	14306000	52434000	51075000	47734000	26039000	25228000
P01834	Ig kappa chain C region	IGKC	5	6	8	6	5	5	6	6	6	5	6	5	6	6	6	6	6	5	6	6	5	6	5	6	6	6	6	6	6	6	6	5	6	6	5	4	2223500000	2787000000	3129700000	2223800000	2178100000	2121500000	4064800000	3944100000	4426800000	1729000000	2134300000
P01857	Ig gamma-1 chain C region	IGHG1	6	7	6	7	7	7	6	6	7	6	7	6	9	9	8	8	8	8	8	8	8	7	7	6	7	6	7	8	8	8	10	8	9	7	7	6	5170300000	6128500000	6437600000	5428000000	5396800000	6041200000	9925700000	8768100000	10201000000	5396400000	7296200000
P01859	Ig gamma-2 chain C region	IGHG2	6	6	8	6	4	4	6	7	7	5	6	7	6	6	6	6	6	4	6	6	6	6	6	6	5	6	6	7	7	6	6	4	6	6	5	3	1841300000	2035600000	2355600000	1148600000	997300000	1266200000	2134700000	2058900000	2043400000	1182400000	1478700000
P01860	Ig gamma-3 chain C region	IGHG3	4	4	5	4	4	4	4	4	4	4	4	4	4	4	4	4	4	4	4	4	4	4	3	4	4	4	4	3	4	4	3	4	4	4	4	4	128040000	194570000	215300000	169860000	189390000	268630000	220980000	173490000	186510000	314080000	271680000
P01861	Ig gamma-4 chain C region	IGHG4	3	3	3	5	3	4	5	6	6	4	5	4	3	3	3	4	4	4	5	5	3	2	3	3	2	3	3	2	3	5	5	3	4	5	4	3	153430000	179960000	130750000	204760000	109630000	167420000	442150000	361320000	420290000	132930000	131050000
P01871	Ig mu chain C region	IGHM	7	8	9	9	9	8	9	9	6	7	9	8	7	8	7	9	10	9	9	8	8	9	6	9	8	9	10	8	9	8	7	3	6	5	3	7	41946000	37029000	44061000	54856000	61437000	104380000	66412000	51207000	57609000	35686000	49724000
P01876	Ig alpha-1 chain C region	IGHA1	3	3	4	3	3	3	3	3	3	3	3	3	3	3	3	3	3	3	3	3	3	3	3	3	3	3	3	3	3	3	3	3	3	3	3	3	2342300000	2266500000	2381700000	630950000	580810000	741920000	2988700000	2843800000	2710100000	881110000	725600000
P01877	Ig alpha-2 chain C region	IGHA2	3	4	4	3	3	3	3	3	4	3	2	3	3	3	3	3	3	3	3	3	3	3	3	3	3	4	3	3	3	3	3	3	3	3	3	3	169750000	123030000	122590000	19251000	17289000	21558000	161840000	236550000	180800000	37983000	24854000
P02452	Collagen alpha-1(I) chain	COL1A1	6	7	5	10	6	5	5	7	8	4	5	6	7	6	7	7	7	9	5	6	6	6	5	5	7	8	7	8	6	6	6	7	8	6	6	4	39307000	35597000	38084000	46100000	47241000	44737000	45192000	36258000	36232000	35718000	31729000
P02647	Apolipoprotein A-I	APOA1	21	21	20	22	21	20	22	22	23	19	20	22	20	21	21	21	24	19	19	20	20	20	18	20	22	21	24	23	25	20	20	17	22	18	18	20	3506700000	3541500000	3257900000	1999400000	2369400000	2380100000	3488600000	3364100000	3647400000	2042100000	1630800000
P02649	Apolipoprotein E	APOE	9	12	11	12	11	11	11	11	11	13	13	13	12	11	11	12	12	12	11	11	11	12	11	12	11	11	11	11	11	11	12	12	11	13	12	12	1065900000	964030000	907700000	4091000000	3706300000	3528000000	2589900000	2413500000	2676800000	3224200000	3457600000
P02652	Apolipoprotein A-II	APOA2	5	6	5	5	5	5	5	5	6	4	4	4	5	5	5	5	7	4	4	6	4	5	4	6	6	6	5	5	5	6	5	4	5	5	4	4	196370000	277850000	367420000	79390000	132930000	133150000	190370000	219570000	274000000	103890000	99733000
P02671	Fibrinogen alpha chain	FGA	10	8	10	10	10	12	15	15	15	12	10	11	10	12	9	14	15	14	15	14	11	11	8	13	7	10	13	14	15	14	10	9	10	9	11	10	190820000	118860000	158610000	115910000	100220000	170600000	297750000	359830000	291520000	158370000	148320000
P02675	Fibrinogen beta chain	FGB	14	17	18	16	17	16	19	20	23	16	13	15	16	16	14	18	20	17	19	16	15	17	11	16	12	14	16	18	19	16	16	13	16	13	14	14	398100000	223640000	352940000	214100000	215870000	331930000	698320000	727750000	644430000	264620000	294990000
P02679	Fibrinogen gamma chain	FGG	10	11	10	10	11	11	11	14	13	12	11	12	11	10	11	11	13	12	10	11	12	12	9	12	7	9	11	11	11	11	12	11	10	10	10	12	385910000	227910000	389870000	233230000	262500000	390390000	744910000	788300000	698780000	276900000	310280000
P02746	Complement C1q subcomponent subunit B	C1QB	4	4	3	6	5	5	3	6	6	4	5	5	5	6	6	5	5	5	3	5	6	4	4	4	3	4	5	4	4	5	6	5	4	5	4	4	87265000	76334000	78491000	101640000	103790000	89905000	85037000	66309000	72719000	68276000	62688000
P02747	Complement C1q subcomponent subunit C	C1QC	4	4	4	4	4	4	3	4	4	4	4	4	4	4	4	4	4	4	4	4	4	4	4	4	3	4	4	4	4	4	4	4	4	3	4	4	136420000	91321000	103740000	140280000	128720000	127660000	96942000	87477000	86740000	88480000	81707000
P02748	Complement component C9	C9	8	8	8	8	8	7	7	8	9	7	10	8	8	8	8	8	8	8	9	10	8	8	8	9	7	8	8	8	8	10	8	8	8	8	9	8	105120000	92116000	109320000	83724000	107320000	121490000	153150000	166440000	154240000	117370000	99806000
P02749	Beta-2-glycoprotein 1	APOH	15	15	15	15	15	14	15	15	15	15	13	14	14	15	14	15	15	14	15	15	15	15	15	14	15	15	15	15	13	15	15	14	15	15	15	14	1154500000	993200000	956020000	793240000	679770000	759970000	1274800000	1042000000	1150100000	785270000	964100000
P02750	Leucine-rich alpha-2-glycoprotein	LRG1	6	7	7	8	7	7	7	8	8	7	9	7	8	8	7	7	8	7	8	8	7	8	7	8	8	8	8	7	7	8	8	5	7	9	7	7	53016000	63225000	72312000	55513000	59299000	74839000	81146000	114520000	137340000	80630000	89611000
P02751	Fibronectin	FN1	45	51	48	54	53	51	49	49	54	50	48	51	50	51	47	48	48	47	50	47	46	52	47	55	41	50	50	47	51	47	52	45	50	53	48	45	1430800000	1113200000	1264600000	1847000000	1722100000	1623300000	1307700000	1402300000	1317700000	1355800000	1281600000
P02753	Retinol-binding protein 4	RBP4	6	6	6	6	6	5	7	6	6	5	5	7	6	5	5	6	6	6	6	6	6	5	5	6	5	6	6	5	5	6	6	6	5	6	6	6	113870000	179200000	141590000	141260000	128910000	126880000	236230000	221730000	242570000	83466000	122760000
P02760	Protein AMBP	AMBP	7	7	7	7	8	8	8	7	9	7	7	6	6	6	6	8	8	8	8	8	7	8	8	8	8	9	9	8	9	8	7	6	7	6	6	7	132580000	124720000	141470000	95505000	98714000	103570000	161190000	151520000	164020000	108980000	138130000
P02763	Alpha-1-acid glycoprotein 1	ORM1	5	5	6	5	5	5	5	5	5	6	6	7	5	5	5	5	5	6	5	5	5	6	5	6	5	5	5	5	6	5	5	6	5	6	5	6	1807500000	1837500000	2136500000	748020000	934160000	988710000	2257300000	1732700000	2106700000	1742600000	1729300000
P02765	Alpha-2-HS-glycoprotein	AHSG	6	6	11	7	5	5	5	6	6	5	6	6	6	6	6	7	6	5	7	6	6	6	4	6	6	7	7	7	7	6	6	5	7	6	5	6	786690000	919870000	801700000	407550000	553190000	526930000	731880000	726680000	687590000	376100000	377350000
P02766	Transthyretin	TTR	11	11	12	12	12	11	12	11	12	11	11	10	11	12	12	12	12	11	12	11	11	12	11	12	12	12	11	11	12	11	11	11	12	12	11	11	1724200000	2092600000	2046600000	2173400000	2291900000	1861500000	2451800000	1602600000	2205100000	1246400000	1116600000
P02768	Serum albumin	ALB	51	53	71	51	43	45	50	49	53	43	43	43	52	48	45	46	53	51	53	51	44	51	44	48	46	55	53	51	53	51	58	45	47	44	43	38	160070000000	190930000000	176000000000	116620000000	111240000000	123120000000	161100000000	166940000000	178700000000	96099000000	112620000000
P02774	Vitamin D-binding protein	GC	21	20	23	22	21	20	21	21	22	21	21	21	21	20	19	20	22	21	21	21	20	22	21	22	18	23	20	19	22	20	20	20	21	21	20	20	2834400000	2550600000	2409800000	1733400000	1567900000	1770500000	3114300000	3076800000	2960300000	2298700000	2085700000
P02787	Serotransferrin	TF	43	44	53	44	42	41	39	43	43	43	44	45	43	43	43	44	44	41	44	43	42	46	41	44	41	43	46	43	43	43	46	43	43	44	41	42	27621000000	29992000000	30519000000	19263000000	20590000000	19581000000	22015000000	21380000000	22097000000	22281000000	22178000000
P02790	Hemopexin	HPX	21	22	22	21	21	22	22	21	23	21	20	24	22	20	21	21	23	22	21	23	21	23	20	22	21	22	23	22	24	23	22	22	22	21	20	17	4810600000	4400100000	4195300000	3496500000	3330700000	3805600000	4654000000	5099500000	5278900000	3605600000	3450500000
P04004	Vitronectin	VTN	7	8	6	7	7	4	7	6	7	7	8	8	6	8	6	7	8	7	7	8	7	8	7	6	5	5	7	8	8	8	8	7	7	7	5	5	265740000	263300000	233120000	128240000	125270000	145470000	259840000	305880000	261500000	244410000	293900000
P04070	Vitamin K-dependent protein C	PROC	2	2	3	4	3	3	2	2	4	3	3	2	2	3	2	3	4	3	3	4	3	4	3	3	2	3	3	3	2	4	3	3	3	3	2	2	8730200	6290600	7033900	7698200	6798900	8699100	5803400	6939900	5767900	8534600	9371400
P04075	Fructose-bisphosphate aldolase A	ALDOA	4	4	2	8	5	5	3	3	4	5	5	4	5	5	5	3	3	3	2	3	3	4	4	3	3	3	4	3	2	3	3	4	3	4	5	5	15834000	13454000	13759000	24167000	23076000	21991000	15279000	11087000	12525000	17290000	17203000
P04180	Phosphatidylcholine-sterol acyltransferase	LCAT	3	5	3	5	3	3	4	4	3	4	5	4	4	4	3	3	4	3	3	4	3	4	3	4	3	4	4	3	4	4	5	3	4	4	4	3	24382000	22780000	20368000	27212000	30706000	33267000	34576000	34425000	27605000	29953000	37513000
P04196	Histidine-rich glycoprotein	HRG	11	13	10	13	13	13	12	12	13	11	11	12	13	12	11	11	12	12	13	13	13	13	11	12	13	12	13	10	13	13	13	12	11	12	11	9	296050000	341180000	309350000	233740000	220610000	248130000	333200000	313780000	371760000	163720000	175470000
P04216	Thy-1 membrane glycoprotein	THY1	4	4	4	4	4	4	4	4	4	4	4	4	4	4	4	4	4	4	4	4	4	4	4	4	4	4	4	4	4	4	4	4	3	4	4	4	165910000	167660000	169660000	225890000	221200000	205130000	144910000	143250000	131720000	276690000	241150000
P04217	Alpha-1B-glycoprotein	A1BG	14	17	16	16	16	15	17	17	17	14	13	14	16	17	16	16	16	14	17	16	14	17	16	16	17	16	17	17	17	16	16	13	16	16	14	14	546480000	588070000	635650000	412810000	473030000	488750000	685380000	595350000	629070000	433010000	476610000
P04406	Glyceraldehyde-3-phosphate dehydrogenase	GAPDH	3	5	5	6	5	6	5	6	6	6	5	5	5	6	6	4	5	5	6	6	5	6	6	6	6	5	5	5	5	6	4	4	6	6	5	6	21219000	22438000	27415000	17054000	24016000	19526000	28729000	28895000	27900000	38171000	48672000
P05060	Secretogranin-1	CHGB	11	13	15	16	16	15	12	13	13	15	13	15	15	14	13	14	13	13	11	12	11	15	13	14	12	11	11	10	10	12	11	11	12	15	16	14	899930000	733950000	745890000	1510000000	1488100000	1267800000	903490000	978210000	899410000	1134000000	1239000000
P05067	Amyloid beta A4 protein	APP	11	12	12	14	13	13	13	14	14	14	14	15	14	15	13	13	13	10	13	14	13	14	12	14	12	13	11	12	13	14	14	12	13	16	14	14	258720000	260210000	230910000	351910000	302860000	304320000	269540000	268840000	235010000	646760000	542740000
P05090	Apolipoprotein D	APOD	4	5	9	5	4	6	5	5	6	4	5	5	5	5	5	5	5	5	6	5	5	5	5	5	5	6	6	6	5	5	4	5	5	5	5	4	3098800000	2680900000	2457700000	2304200000	1697800000	1883000000	1934600000	1690300000	1872700000	2170600000	1728100000
P05154	Plasma serine protease inhibitor	SERPINA5	5	5	5	7	5	6	6	6	6	4	7	5	5	6	4	7	7	6	5	4	6	6	6	5	5	6	6	6	6	4	6	3	4	4	5	5	34649000	27432000	19995000	16110000	16254000	14827000	28376000	31848000	22933000	32918000	30245000
P05155	Plasma protease C1 inhibitor	SERPING1	11	12	9	14	11	13	12	12	11	11	8	11	10	12	9	12	13	11	11	12	12	11	10	13	10	14	12	12	13	12	12	12	10	10	11	10	391420000	437920000	457000000	421050000	438590000	503080000	475860000	371140000	415480000	338340000	400410000
P05156	Complement factor I	CFI	7	9	9	7	9	10	9	11	10	11	9	10	10	9	7	9	11	9	10	9	7	10	8	11	7	11	9	10	9	9	9	10	9	9	7	8	101140000	84837000	77451000	60041000	66929000	64839000	97126000	104720000	77023000	96334000	77905000
P05408	Neuroendocrine protein 7B2	SCG5	2	2	4	5	4	3	2	2	3	5	3	3	5	3	4	1	4	4	2	2	2	3	1	4	2	1	3	1	1	2	4	4	4	4	3	3	46023000	52580000	34315000	76541000	58315000	54096000	26407000	40492000	34328000	80937000	59056000
P05452	Tetranectin	CLEC3B	6	6	6	8	8	8	8	6	8	7	8	7	7	8	6	7	8	7	8	7	7	7	5	7	7	7	6	7	6	7	8	7	7	8	7	7	220190000	185580000	199040000	384720000	383300000	384790000	179250000	183140000	186810000	200140000	216040000
P05546	Heparin cofactor 2	SERPIND1	7	9	7	9	9	8	8	10	9	9	9	8	9	8	9	9	10	11	9	10	10	10	7	11	9	9	10	9	9	10	9	6	8	10	9	10	97719000	67470000	68408000	56451000	66759000	70334000	83111000	90659000	84156000	70520000	70211000
P06396	Gelsolin	GSN	9	11	15	14	11	11	12	12	12	11	10	9	12	11	9	10	12	9	13	10	13	13	11	11	10	12	13	12	13	10	10	10	11	10	9	9	2148200000	2264000000	1658100000	2126100000	1936100000	1957700000	1839500000	2120800000	2034300000	2143400000	1777700000
P06681	Complement C2	C2	8	11	9	10	10	8	13	11	12	9	8	4	8	9	7	12	10	9	11	9	10	9	10	11	10	11	10	13	10	9	7	6	7	8	6	5	51692000	36257000	35138000	29630000	34622000	31540000	41482000	38220000	36276000	28587000	24338000
P06727	Apolipoprotein A-IV	APOA4	17	17	15	15	17	18	15	16	18	15	16	13	15	15	16	17	16	17	15	14	16	16	14	15	17	16	18	17	16	14	15	15	17	16	17	15	396270000	453360000	366710000	403240000	482820000	448230000	573900000	435440000	510550000	287040000	257270000
P07225	Vitamin K-dependent protein S	PROS1	11	11	10	11	11	12	9	10	11	12	11	12	11	10	11	12	11	11	12	11	11	12	10	12	11	12	10	11	10	11	13	12	11	12	12	11	143920000	112340000	116950000	120950000	108770000	117330000	111960000	100730000	101520000	101500000	78192000
P07339	Cathepsin D	CTSD	10	9	9	11	11	11	9	9	8	11	10	9	11	11	11	11	11	9	10	11	10	10	9	12	9	8	10	9	9	11	9	9	11	10	12	10	105650000	94301000	87402000	98060000	89466000	99017000	106640000	84164000	93907000	133540000	108740000
P07358	Complement component C8 beta chain	C8B	8	7	4	5	3	5	8	7	10	5	3	3	3	3	3	9	10	8	8	7	5	7	5	9	4	6	7	8	10	7	6	5	3	3	2	5	27653000	21815000	15456000	15210000	11649000	13311000	20176000	18063000	22705000	13189000	11575000
P07360	Complement component C8 gamma chain	C8G	6	6	5	6	5	5	6	6	7	6	6	5	6	6	6	5	6	6	6	6	5	5	6	6	6	5	6	6	5	6	6	5	6	2	4	5	51126000	38032000	36481000	30969000	29343000	37124000	47884000	49370000	46319000	33983000	25174000
P07602	Prosaposin	PSAP	6	8	7	9	8	8	7	9	9	9	9	9	9	8	9	8	7	7	8	8	7	8	6	9	5	7	7	7	8	8	9	6	8	9	7	7	92891000	82725000	83241000	91924000	101150000	98038000	101490000	107840000	91618000	151550000	171180000
P08123	Collagen alpha-2(I) chain	COL1A2	6	5	4	8	5	6	6	4	7	4	3	2	5	6	6	5	7	6	6	7	7	6	3	5	4	5	6	6	5	7	5	5	8	6	4	2	22927000	19942000	18481000	22526000	22537000	18483000	21305000	20231000	17320000	16086000	11776000
P08185	Corticosteroid-binding globulin	SERPINA6	2	3	4	4	3	3	3	5	3	3	3	3	3	3	4	3	4	3	4	4	3	3	3	2	3	5	4	3	3	4	3	3	2	3	3	3	40040000	47500000	40778000	33674000	39958000	37645000	51133000	41113000	41537000	35630000	23962000
P08253	72 kDa type IV collagenase	MMP2	8	9	7	11	9	12	9	9	10	8	8	10	11	9	9	10	8	10	11	10	10	14	11	14	8	11	9	10	10	10	9	8	11	12	10	8	30187000	27471000	23397000	34074000	35251000	36402000	38687000	38982000	30622000	30238000	25241000
P08294	Extracellular superoxide dismutase [Cu-Zn]	SOD3	7	6	5	7	7	7	3	5	5	6	6	6	4	4	5	5	5	5	7	7	7	7	7	5	5	5	6	5	4	7	6	7	6	5	5	5	171900000	161410000	156950000	165870000	157650000	186090000	171940000	130020000	140040000	105230000	129050000
P08571	Monocyte differentiation antigen CD14	CD14	6	9	8	8	8	8	8	8	8	6	6	6	7	8	8	8	6	6	8	8	4	8	7	8	8	8	8	8	8	8	8	7	8	8	8	7	114930000	122770000	136900000	143610000	171900000	150730000	145330000	127750000	157510000	106510000	159900000
P08603	Complement factor H	CFH	40	45	42	42	43	42	39	42	39	41	36	36	41	42	39	41	44	43	44	41	43	44	44	43	36	41	40	42	41	41	43	40	41	41	42	39	1323800000	1239700000	1227400000	1197800000	1208900000	1212400000	1224800000	1149900000	1053100000	960090000	893960000
P08697	Alpha-2-antiplasmin	SERPINF2	7	12	10	11	10	9	12	11	12	9	10	10	9	11	9	11	12	10	11	11	10	11	9	12	11	13	11	10	12	11	10	8	11	8	8	9	203220000	187580000	173080000	137120000	150490000	139320000	193630000	166340000	190380000	124560000	136040000
P09486	SPARC	SPARC	7	7	7	8	7	8	8	6	7	6	8	6	7	6	9	7	7	6	8	7	6	8	8	8	7	7	7	7	7	7	7	6	7	8	7	7	50837000	54157000	50276000	80001000	79516000	72413000	54668000	42257000	47151000	67001000	58905000
P09603	Macrophage colony-stimulating factor 1	CSF1	3	2	3	5	5	4	3	3	4	3	2	3	4	4	4	3	4	3	4	3	4	4	3	4	3	3	3	3	3	3	4	2	3	4	4	2	22328000	18543000	20006000	23212000	24927000	22214000	17217000	18079000	16173000	19562000	17058000
P09871	Complement C1s subcomponent	C1S	10	13	10	10	10	8	10	9	10	11	12	10	11	12	11	12	13	11	11	11	11	12	13	11	11	11	11	11	12	11	11	10	11	11	12	9	195840000	196580000	204920000	110770000	105650000	105350000	172850000	186690000	185300000	145910000	146070000
P09972	Fructose-bisphosphate aldolase C	ALDOC	4	6	4	10	8	8	1	5	6	8	8	6	8	8	7	9	7	5	3	3	4	7	6	6	4	7	6	3	2	3	7	5	7	9	7	5	18772000	18315000	20274000	38078000	38890000	34620000	12222000	24734000	21214000	25628000	27183000
P0C0L5	Complement C4-B	C4B	3	4	3	4	3	3	2	2	2	2	2	3	4	3	4	3	3	3	2	2	2	3	3	3	4	3	3	3	4	2	3	3	4	2	2	2	3610900000	3981300000	4174400000	2970900000	3127500000	3178400000	2782500000	2774600000	2959500000	3702500000	3998200000
P0CG04	Ig lambda-1 chain C regions	IGLC1	1	1	1	1	1	1	1	1	1	1	1	1	1	1	1	1	1	1	1	1	1	1	1	1	1	1	1	1	1	1	1	1	1	1	1	1	116130000	82216000	131040000	65091000	62634000	65730000	158040000	249630000	133000000	98532000	115590000
P0CG06	Ig lambda-3 chain C regions	IGLC3	1	1	2	1	1	1	1	1	1	1	1	1	1	1	1	1	1	1	1	1	1	1	1	1	1	1	1	1	1	1	1	1	1	1	1	1	1460300000	1089100000	1081700000	756570000	778480000	946690000	1207300000	1906200000	1553000000	1007800000	1345300000
P10451	Osteopontin	SPP1	7	7	8	6	7	7	4	6	7	7	7	7	7	7	7	5	5	7	7	7	6	7	6	5	6	6	5	6	6	7	7	6	7	7	7	7	580070000	581150000	594870000	614390000	657180000	599300000	402260000	422920000	449970000	780000000	759640000
P10643	Complement component C7	C7	5	8	4	17	15	17	19	16	20	15	12	11	16	16	15	16	17	16	18	16	15	15	15	13	20	19	20	14	12	16	13	12	12	13	13	9	39377000	36116000	18876000	215420000	210990000	219020000	271990000	258560000	227220000	141080000	139370000
P10645	Chromogranin-A	CHGA	12	13	12	14	14	15	11	10	11	13	13	12	12	12	13	10	10	10	10	10	11	13	11	13	10	12	12	7	9	10	12	12	12	14	14	14	1197300000	1141200000	1078000000	2276400000	2250400000	1829300000	835800000	722580000	754390000	1763800000	1510500000
P10909	Clusterin	CLU	16	16	13	18	16	16	15	16	16	16	16	16	17	15	15	14	14	15	17	15	16	18	13	18	14	15	17	16	16	15	15	15	16	16	16	14	4444500000	5380700000	3940300000	6233100000	4483400000	5025200000	5129300000	4190300000	4775000000	5630800000	5962400000
P11021	78 kDa glucose-regulated protein	HSPA5	6	6	5	9	8	8	8	4	5	6	8	7	6	6	6	6	6	6	5	6	5	9	6	6	6	5	7	5	3	6	7	6	7	8	9	8	13653000	11490000	11559000	16369000	17268000	16007000	11711000	9572500	9925800	16706000	13171000
P12109	Collagen alpha-1(VI) chain	COL6A1	8	9	9	10	11	11	10	8	10	11	11	11	10	13	12	8	12	7	9	9	9	9	8	9	6	9	7	9	10	9	12	9	10	13	12	12	74778000	76387000	73719000	89575000	85716000	93294000	83777000	90279000	73959000	158870000	139460000
P12259	Coagulation factor V	F5	8	8	6	8	7	9	8	7	5	10	8	8	6	4	5	8	5	7	10	10	9	10	8	9	6	7	7	8	7	10	11	8	10	13	11	7	22164000	18419000	14825000	18136000	13856000	18707000	22383000	22847000	19403000	19188000	14368000
P13521	Secretogranin-2	SCG2	9	12	7	12	10	10	8	9	8	11	11	10	12	10	12	11	9	8	8	10	9	13	9	11	9	9	9	6	7	10	10	8	10	13	12	9	110800000	136380000	101850000	194710000	161460000	158430000	77582000	73312000	82629000	176290000	151630000
P13591	Neural cell adhesion molecule 1	NCAM1	14	17	15	17	17	17	15	14	13	15	16	16	17	18	17	16	17	15	16	16	15	16	16	16	13	14	13	15	13	16	14	12	16	17	17	15	287810000	301250000	293700000	447130000	445390000	379020000	238040000	217440000	218840000	365050000	316960000
P13671	Complement component C6	C6	9	8	9	7	10	9	13	11	13	4	6	6	10	8	7	11	11	11	10	13	7	9	8	10	8	11	8	10	9	13	7	5	7	6	7	6	41416000	29060000	32585000	23584000	26535000	29963000	47200000	46954000	47536000	23342000	26618000
P13987	CD59 glycoprotein	CD59	2	2	2	3	2	2	2	2	2	2	2	2	2	2	2	2	2	2	2	2	2	2	2	2	2	2	2	2	2	2	2	2	2	2	2	2	144500000	135240000	122460000	207430000	202550000	189200000	115500000	121340000	112100000	177170000	155580000
P14618	Pyruvate kinase PKM	PKM	11	12	11	15	15	12	10	12	11	12	12	13	12	14	12	11	14	11	10	10	8	12	11	11	11	14	12	13	8	10	11	11	11	13	14	12	66053000	56054000	61397000	105040000	110480000	104910000	60764000	55263000	63635000	86786000	69658000
P16035	Metalloproteinase inhibitor 2	TIMP2	2	6	5	6	6	4	4	4	4	3	4	5	5	6	6	6	6	2	6	5	3	6	4	6	5	5	6	4	5	5	6	4	4	4	4	3	46537000	37162000	35003000	39105000	38584000	39197000	37653000	34963000	34115000	36597000	33868000
P16870	Carboxypeptidase E	CPE	6	7	7	10	9	9	7	7	11	9	10	8	8	8	10	8	8	8	7	7	5	8	8	10	7	8	6	7	8	7	7	6	9	9	10	9	95958000	96275000	86983000	136920000	128640000	125030000	142050000	125820000	124920000	215590000	221510000
P17174	Aspartate aminotransferase, cytoplasmic	GOT1	3	7	6	7	9	8	5	4	6	9	9	7	8	8	6	7	6	4	3	4	4	6	6	5	4	7	4	3	4	4	7	5	5	9	10	8	29495000	29391000	23840000	44264000	48811000	37228000	26207000	24836000	25777000	36177000	41090000
P17900	Ganglioside GM2 activator	GM2A	4	4	4	4	4	4	4	4	5	4	3	4	5	4	4	4	4	3	4	4	4	4	4	4	4	2	3	3	3	4	4	3	3	4	4	3	161110000	156260000	125150000	242530000	218090000	199810000	131410000	120510000	126190000	186610000	169740000
P18065	Insulin-like growth factor-binding protein 2	IGFBP2	5	6	4	7	7	7	5	5	6	5	6	5	6	6	5	6	6	5	7	6	5	7	6	6	5	5	6	6	5	6	6	5	6	6	6	5	155810000	144970000	123490000	221630000	168880000	195190000	130980000	138390000	131210000	130160000	121610000
P19021	Peptidyl-glycine alpha-amidating monooxygenase	PAM	12	13	8	16	12	16	10	11	11	14	13	13	14	13	14	13	13	11	12	13	13	11	11	13	9	11	11	10	8	13	15	10	13	15	14	14	64812000	63080000	58187000	98517000	81922000	76611000	45915000	48678000	43991000	89640000	74309000
P19022	Cadherin-2	CDH2	5	7	5	8	9	7	8	5	7	10	8	8	8	7	7	7	6	6	8	6	7	7	9	8	5	5	5	6	7	6	6	6	7	8	11	9	121330000	109190000	94031000	174420000	161190000	135580000	88952000	88811000	80715000	125980000	126220000
P19652	Alpha-1-acid glycoprotein 2	ORM2	6	6	5	5	5	5	6	6	5	5	6	5	5	6	4	6	6	6	5	6	6	5	4	6	6	6	7	5	6	6	6	6	5	5	4	5	415650000	513600000	500660000	182410000	246220000	237890000	651620000	599120000	521810000	193240000	253940000
P19823	Inter-alpha-trypsin inhibitor heavy chain H2	ITIH2	6	8	7	8	6	7	12	13	12	7	8	8	5	8	4	12	13	10	9	9	10	11	7	11	9	9	13	13	11	9	6	6	9	8	7	7	126540000	90321000	113120000	72745000	70748000	77670000	168540000	192890000	165430000	95135000	84177000
P19827	Inter-alpha-trypsin inhibitor heavy chain H1	ITIH1	4	5	5	4	3	4	9	8	7	3	3	2	4	3	3	6	8	5	4	5	5	3	2	5	5	10	8	5	6	5	5	4	5	2	3	3	38123000	24988000	31594000	21679000	24830000	25857000	62341000	58674000	72755000	24656000	15339000
P20774	Mimecan	OGN	8	10	8	12	9	10	10	10	11	8	9	11	9	10	9	9	11	8	12	12	9	11	8	12	8	10	10	10	11	12	10	9	8	10	8	8	163730000	182740000	170770000	167080000	186050000	145580000	148000000	146870000	136690000	151660000	138950000
P22352	Glutathione peroxidase 3	GPX3	4	5	4	5	5	5	3	4	5	5	5	5	5	5	5	5	5	5	4	5	4	5	5	5	4	5	5	5	4	5	4	4	3	5	4	4	65793000	68548000	57296000	54205000	57448000	67321000	53152000	46642000	47785000	53371000	58540000
P22692	Insulin-like growth factor-binding protein 4	IGFBP4	3	4	3	4	4	4	3	4	3	4	3	4	3	3	3	4	3	4	3	4	4	3	3	3	3	3	4	2	2	4	4	4	3	3	3	4	28627000	29228000	24271000	35165000	34636000	31670000	26883000	24909000	25269000	29389000	30230000
P23142	Fibulin-1	FBLN1	16	16	18	18	17	17	16	17	18	16	16	14	18	18	17	16	18	16	16	17	17	18	16	17	16	17	14	15	17	17	16	17	17	18	16	15	638870000	590260000	628480000	625800000	644260000	633920000	547890000	517800000	523960000	519460000	536230000
P23468	Receptor-type tyrosine-protein phosphatase delta	PTPRD	4	7	4	7	8	6	4	3	6	7	7	5	7	4	4	3	4	5	4	3	4	4	5	4	5	5	2	4	4	3	3	3	4	9	5	6	22050000	23721000	19498000	30846000	31125000	23907000	14510000	15384000	14087000	25773000	21795000
P23470	Receptor-type tyrosine-protein phosphatase gamma	PTPRG	3	3	2	5	6	5	4	5	4	5	5	3	5	6	4	4	5	2	4	5	2	4	4	3	4	4	4	3	3	5	4	2	3	6	5	3	14777000	13625000	16139000	15261000	14253000	13954000	13231000	13969000	12327000	20552000	21217000
P23471	Receptor-type tyrosine-protein phosphatase zeta	PTPRZ1	4	6	3	8	5	6	4	4	5	7	5	6	5	7	5	7	6	5	4	5	5	6	5	5	4	4	4	5	4	5	4	4	4	6	9	5	42851000	44544000	40827000	62684000	61067000	50103000	57204000	38144000	41297000	62885000	57994000
P24592	Insulin-like growth factor-binding protein 6	IGFBP6	5	5	5	5	4	5	3	5	4	5	5	4	5	4	4	6	3	5	5	5	6	5	5	5	4	6	5	5	4	5	5	5	3	5	5	5	165160000	177110000	179910000	171790000	174950000	155570000	166430000	138710000	162660000	154840000	124910000
P25311	Zinc-alpha-2-glycoprotein	AZGP1	14	13	10	11	11	11	12	14	13	13	10	11	11	10	9	13	13	12	13	14	13	13	9	12	11	14	11	13	12	14	10	11	12	12	13	12	527370000	471510000	449200000	332990000	323200000	328220000	546300000	532560000	517770000	373550000	293850000
P27797	Calreticulin	CALR	6	7	6	7	4	6	6	8	6	7	6	6	7	5	6	5	7	6	4	8	6	6	7	7	7	7	6	5	6	8	7	5	5	7	7	6	44990000	34400000	39239000	51960000	52182000	47159000	34257000	39722000	33145000	50087000	38895000
P29622	Kallistatin	SERPINA4	6	9	7	8	7	6	10	9	11	6	7	4	5	7	5	9	10	6	8	8	8	8	4	8	10	10	10	9	10	8	6	6	6	6	5	4	55789000	54408000	53798000	40776000	41713000	45659000	55863000	49895000	48660000	33081000	33097000
P30086	Phosphatidylethanolamine-binding protein 1	PEBP1	5	6	5	6	6	6	5	5	5	4	4	4	6	6	5	5	5	4	5	5	4	4	5	6	5	5	5	5	3	5	5	4	5	6	5	5	65103000	65088000	70147000	114320000	132990000	118510000	85508000	83682000	75983000	101790000	100870000
P36222	Chitinase-3-like protein 1	CHI3L1	14	14	12	16	16	13	14	12	13	12	12	12	15	15	14	10	14	9	13	12	13	12	11	13	13	12	13	13	14	12	12	9	14	13	14	11	295310000	184450000	153850000	128720000	173700000	157220000	153610000	166460000	154260000	136900000	130970000
P36955	Pigment epithelium-derived factor	SERPINF1	7	8	9	9	9	9	8	8	8	7	7	9	8	8	8	7	9	8	9	9	7	9	7	9	8	8	9	9	9	9	8	6	8	8	7	7	1664000000	1275600000	1324100000	1169300000	1309700000	1152600000	1214200000	1545200000	1190200000	1527600000	1745200000
P39060	Collagen alpha-1(XVIII) chain	COL18A1	3	5	4	4	2	4	4	5	6	3	3	4	4	3	4	3	3	3	5	5	3	5	3	4	2	4	4	2	4	5	4	3	5	6	3	5	22868000	20053000	19169000	23266000	27318000	23602000	19742000	19352000	18063000	16190000	13816000
P40189	Interleukin-6 receptor subunit beta	IL6ST	5	6	4	7	8	7	6	4	7	11	7	7	9	6	8	6	7	5	5	6	5	6	5	8	4	4	5	6	6	6	7	6	4	8	7	6	17806000	23112000	21733000	26390000	27853000	26463000	21008000	17118000	19733000	28352000	25695000
P41222	Prostaglandin-H2 D-isomerase	PTGDS	5	5	9	6	6	6	5	5	5	5	5	5	5	6	5	5	6	5	5	5	5	5	5	5	5	5	5	5	5	5	5	5	5	6	5	5	7388900000	11219000000	8389400000	10936000000	9709900000	9746900000	7616200000	9295700000	8497800000	7197700000	6617000000
P42785	Lysosomal Pro-X carboxypeptidase	PRCP	3	4	3	3	3	3	3	3	2	3	2	4	3	3	4	3	2	3	3	4	2	3	3	3	3	3	2	3	3	4	3	3	2	4	3	3	16963000	12831000	12125000	10314000	9482100	10879000	12417000	12286000	9991200	20836000	15757000
P43121	Cell surface glycoprotein MUC18	MCAM	7	8	5	12	10	9	7	7	8	9	7	8	7	10	8	9	10	7	7	7	7	8	9	9	8	6	7	6	6	7	7	5	6	8	9	8	44869000	33318000	37026000	59627000	64512000	63071000	47115000	44481000	39149000	69939000	67522000
P43251	Biotinidase	BTD	1	4	2	3	3	3	4	2	4	3	5	4	3	4	4	4	3	3	3	4	2	4	3	5	4	3	2	3	2	4	2	2	2	6	3	5	18410000	18383000	16729000	17043000	16052000	14928000	15888000	19744000	19742000	20574000	21662000
P43652	Afamin	AFM	16	15	14	12	11	12	15	16	14	11	11	13	12	13	11	15	14	13	14	11	13	13	14	13	14	14	14	15	16	11	14	12	16	11	10	9	325410000	333220000	325270000	131090000	152430000	173750000	351200000	283030000	294770000	219870000	214600000
P51693	Amyloid-like protein 1	APLP1	12	14	13	13	14	14	12	10	12	14	14	15	14	14	14	12	14	13	13	12	13	14	13	14	12	11	14	9	9	12	14	14	13	15	14	12	256940000	358070000	311500000	466600000	403610000	325880000	249340000	238310000	268970000	439920000	461060000
P51884	Lumican	LUM	7	10	9	9	8	8	9	9	9	8	7	8	8	9	9	10	10	8	10	9	8	9	8	8	9	9	10	9	9	9	8	8	8	8	9	8	67903000	87636000	81322000	71505000	73904000	80311000	82790000	78250000	81811000	57227000	60787000
P54289	Voltage-dependent calcium channel subunit alpha-2/delta-1	CACNA2D1	12	18	13	17	16	18	14	15	15	19	19	18	21	17	17	16	16	15	13	15	15	20	16	16	11	12	11	13	8	16	15	11	14	23	22	18	74038000	62913000	67971000	73955000	87048000	74586000	61794000	60532000	53744000	121450000	102160000
P54764	Ephrin type-A receptor 4	EPHA4	9	9	9	10	9	9	5	9	5	10	10	8	9	10	10	9	7	9	6	6	8	9	9	9	7	6	8	4	6	6	8	8	7	10	9	8	49184000	39854000	37711000	76089000	59094000	60303000	34362000	31475000	33206000	61722000	49540000
P55058	Phospholipid transfer protein	PLTP	5	6	5	8	6	5	6	6	8	5	5	8	7	6	6	6	9	5	9	6	4	8	5	9	6	7	7	7	7	6	8	5	7	6	7	7	53353000	56811000	52111000	45451000	48707000	55338000	63124000	48101000	66505000	53401000	73543000
P55290	Cadherin-13	CDH13	5	4	4	6	6	6	5	4	5	5	5	4	5	6	4	4	5	5	5	5	5	6	6	5	5	5	5	4	5	5	4	5	5	5	5	5	64656000	75148000	72056000	123450000	118230000	96268000	48797000	48927000	50040000	122030000	108290000
P61769	Beta-2-microglobulin	B2M	2	3	2	3	2	2	3	3	3	2	2	2	2	3	2	2	2	2	2	3	2	2	2	3	2	3	2	2	3	3	2	2	2	2	2	3	212030000	299710000	185570000	912610000	387630000	611130000	275680000	300010000	641150000	185570000	321850000
P61916	Epididymal secretory protein E1	NPC2	2	2	2	3	2	2	2	3	3	2	3	2	2	3	2	2	3	2	2	3	2	2	2	3	2	2	2	2	2	3	3	3	2	2	2	3	111140000	171330000	135920000	203400000	167620000	169590000	125730000	117150000	178560000	119480000	94206000
P62987	Ubiquitin-60S ribosomal protein L40	UBA52	2	2	2	2	2	2	2	2	2	2	2	2	2	2	2	2	2	2	2	2	2	2	2	2	2	2	2	2	2	2	2	2	2	2	2	2	60121000	67618000	88341000	104830000	148600000	82688000	80853000	53442000	65169000	61581000	72552000
P78324	Tyrosine-protein phosphatase non-receptor type substrate 1	SIRPA	6	7	8	8	8	7	7	6	7	8	7	7	7	7	7	7	7	6	7	7	6	7	7	7	7	7	7	7	7	7	7	6	7	8	8	7	105670000	103250000	137230000	110600000	111060000	104310000	96310000	61475000	75001000	88224000	100900000
P78509	Reelin	RELN	20	24	18	26	23	23	26	24	24	29	31	26	23	21	22	19	24	20	18	17	15	26	25	30	12	13	13	23	17	17	23	19	16	32	34	27	106720000	93718000	74382000	122860000	115080000	116490000	152670000	129840000	124770000	217880000	207920000
P98160	Basement membrane-specific heparan sulfate proteoglycan core protein	HSPG2	14	16	13	24	20	22	14	12	11	22	18	17	23	16	17	13	10	13	18	14	18	26	25	25	14	14	13	11	15	14	24	18	16	26	21	15	51757000	49477000	51731000	58426000	59601000	59334000	38349000	42492000	38787000	54381000	49836000
Q02246	Contactin-2	CNTN2	15	22	16	23	21	23	19	22	18	17	16	15	25	22	22	22	23	16	19	21	17	26	19	20	15	22	20	23	19	21	19	14	20	26	21	19	116110000	109480000	107060000	135980000	146850000	139410000	106810000	109520000	98452000	109130000	120310000
Q02818	Nucleobindin-1	NUCB1	4	4	2	6	5	5	4	3	6	5	5	4	5	5	5	7	6	5	7	3	4	5	6	6	3	6	6	5	5	3	5	5	5	6	5	4	15246000	14816000	13317000	17776000	16318000	15050000	11901000	13034000	10954000	18516000	14884000
Q08380	Galectin-3-binding protein	LGALS3BP	10	8	12	12	11	12	11	10	9	11	10	10	11	10	12	12	10	11	10	10	10	12	12	12	12	10	10	10	9	10	10	11	11	11	12	11	246830000	217240000	205310000	222360000	218180000	219560000	236730000	261670000	238700000	191360000	192380000
Q08629	Testican-1	SPOCK1	2	3	2	8	5	6	4	4	5	6	7	5	6	4	6	4	6	3	5	6	5	6	5	5	4	4	2	4	4	6	4	6	6	7	7	5	17197000	15663000	14497000	39377000	33677000	32357000	34831000	21125000	18044000	31836000	30262000
Q12805	EGF-containing fibulin-like extracellular matrix protein 1	EFEMP1	11	11	11	11	9	10	10	12	10	13	12	12	11	11	11	11	11	10	11	10	10	11	11	11	10	11	11	11	11	10	11	10	10	11	11	11	581930000	575680000	504370000	630690000	598980000	574330000	480070000	415510000	432490000	551840000	535450000
Q12860	Contactin-1	CNTN1	18	23	21	25	24	26	21	21	26	24	21	20	23	26	26	22	25	20	24	25	19	27	22	27	19	22	22	24	25	25	25	17	23	29	24	22	235290000	292270000	248680000	317950000	305850000	297710000	284200000	283670000	259300000	327940000	309210000
Q12907	Vesicular integral-membrane protein VIP36	LMAN2	5	5	3	7	5	6	4	4	4	5	5	4	5	6	4	4	4	3	5	4	4	5	4	3	3	7	5	3	4	4	3	3	5	5	5	2	26924000	26218000	27944000	37757000	37446000	35896000	20387000	17740000	23770000	30882000	31346000
Q13228	Selenium-binding protein 1	SELENBP1	7	8	8	10	7	8	5	6	5	7	6	10	7	10	7	8	5	6	6	6	7	10	7	6	8	8	8	7	5	6	8	6	8	7	8	7	26527000	32408000	27074000	40670000	41075000	33453000	22634000	20562000	19447000	36630000	39994000
Q13332	Receptor-type tyrosine-protein phosphatase S	PTPRS	5	8	4	10	10	6	4	6	3	6	8	6	8	7	9	7	7	5	5	8	6	6	5	7	3	4	5	5	6	8	6	5	5	9	6	9	25099000	25705000	24469000	39512000	36691000	29157000	21213000	20892000	14931000	29850000	23950000
Q13449	Limbic system-associated membrane protein	LSAMP	5	5	6	7	5	5	5	5	5	5	5	6	5	5	5	5	4	5	5	5	4	5	5	5	4	5	4	4	5	5	4	5	4	5	5	5	98490000	106060000	108080000	170880000	197120000	162440000	101420000	91717000	85174000	163430000	121120000
Q13740	CD166 antigen	ALCAM	9	10	8	11	9	9	7	7	8	10	8	10	9	9	9	6	9	7	7	8	8	11	9	10	7	10	7	7	6	8	9	5	9	10	10	8	35613000	37582000	36994000	40776000	44100000	39046000	24403000	23823000	25964000	39084000	38287000
Q13822	Ectonucleotide pyrophosphatase/phosphodiesterase family member 2	ENPP2	22	24	22	25	24	24	17	20	19	23	20	20	23	24	23	23	24	24	26	26	26	25	26	25	23	25	20	21	20	26	24	22	26	26	25	21	706500000	603600000	630300000	609610000	619870000	676960000	485530000	410900000	405700000	543250000	472920000
Q14118	Dystroglycan	DAG1	6	6	5	7	6	6	7	7	7	6	6	6	5	6	7	6	7	5	7	7	5	6	7	7	7	7	7	6	7	7	6	5	6	6	6	6	100760000	103230000	76289000	116410000	125100000	106810000	70508000	77731000	69458000	94893000	90657000
Q14515	SPARC-like protein 1	SPARCL1	15	17	15	18	16	18	14	17	16	18	17	18	18	17	16	16	16	14	17	16	17	18	18	18	16	15	16	15	14	16	16	14	16	18	17	17	411160000	439330000	442300000	583810000	555390000	503760000	381720000	315670000	345930000	611840000	517670000
Q14520	Hyaluronan-binding protein 2	HABP2	3	4	4	3	3	4	4	3	6	4	3	3	4	4	3	5	4	5	4	5	4	4	3	3	3	4	4	3	4	5	4	5	4	4	4	3	21834000	14285000	13308000	9208200	8008000	9764900	17306000	15253000	13477000	17793000	12531000
Q14624	Inter-alpha-trypsin inhibitor heavy chain H4	ITIH4	9	14	13	13	12	13	15	12	15	10	9	8	13	14	9	15	16	15	16	14	11	12	9	15	13	16	14	15	16	14	12	5	12	11	10	8	90604000	104330000	90916000	63103000	73551000	81745000	102570000	94469000	131000000	72076000	70473000
Q14982	Opioid-binding protein/cell adhesion molecule	OPCML	3	5	5	5	5	5	5	5	4	5	5	4	5	5	5	4	5	4	4	4	3	5	4	4	5	4	4	4	3	4	5	4	4	5	5	4	56402000	53990000	52800000	90131000	94472000	76976000	41118000	54876000	42662000	85539000	83747000
Q15113	Procollagen C-endopeptidase enhancer 1	PCOLCE	11	14	12	9	11	9	12	12	13	9	10	11	12	13	11	10	13	11	13	11	11	12	9	12	13	11	11	11	13	11	13	9	13	12	10	8	192910000	152150000	150190000	89644000	91938000	82436000	141100000	126510000	130880000	138030000	151610000
Q15582	Transforming growth factor-beta-induced protein ig-h3	TGFBI	4	7	7	8	7	7	8	6	7	6	7	7	7	9	8	8	7	4	8	7	7	9	6	7	5	9	9	6	7	7	9	6	7	9	7	6	37753000	40084000	39037000	46225000	42550000	42436000	41623000	43329000	37719000	31953000	37785000
Q15818	Neuronal pentraxin-1	NPTX1	6	8	7	9	8	8	8	5	7	11	9	8	9	6	9	9	8	4	8	7	5	8	8	9	5	5	5	6	6	7	5	5	7	12	12	11	70930000	62035000	51705000	69975000	69097000	63439000	66342000	53265000	60879000	81318000	112220000
Q16270	Insulin-like growth factor-binding protein 7	IGFBP7	8	8	8	9	8	8	8	8	8	8	8	8	8	8	8	8	9	9	9	8	9	9	8	9	8	8	8	8	8	8	8	8	8	9	8	8	328100000	282530000	305760000	290800000	270520000	269570000	298540000	267120000	244800000	233340000	236570000
Q16610	Extracellular matrix protein 1	ECM1	10	14	13	15	14	16	12	10	12	13	12	14	12	14	13	12	11	8	13	12	14	13	12	12	9	11	12	10	9	12	12	8	13	16	15	9	115820000	112940000	112600000	127990000	117210000	105020000	78667000	98284000	81013000	119390000	118900000
Q24JP5	Transmembrane protein 132A	TMEM132A	5	6	5	13	8	9	5	7	6	10	10	11	9	11	11	6	7	6	6	9	8	12	8	9	6	7	5	5	6	9	8	4	7	14	10	8	19536000	19168000	18082000	31187000	29038000	28290000	17017000	21324000	18247000	37777000	33028000
Q53EL9	Seizure protein 6 homolog	SEZ6	4	6	5	8	7	6	4	4	5	7	5	5	4	5	5	6	8	3	3	5	3	6	3	3	4	5	4	4	4	5	4	3	5	8	8	5	18797000	20025000	13581000	25021000	21592000	18222000	15239000	18262000	20118000	27537000	22224000
Q6UX73	UPF0764 protein C16orf89	C16orf89	2	3	3	4	5	4	2	4	3	3	3	3	4	4	5	4	3	3	4	4	4	3	4	3	4	4	4	3	4	4	4	3	4	4	3	4	11037000	7426600	7219800	15785000	12504000	10783000	7660000	8923900	9558000	10686000	13255000
Q7Z3B1	Neuronal growth regulator 1	NEGR1	7	8	7	6	6	6	6	6	6	8	8	6	7	8	6	4	5	7	5	6	6	7	7	5	4	5	5	5	4	6	8	6	6	8	8	8	98666000	69821000	98471000	113400000	90316000	93143000	84374000	78712000	67101000	126740000	175270000
Q7Z7M0	Multiple epidermal growth factor-like domains protein 8	MEGF8	18	15	12	18	16	16	11	15	18	24	21	21	19	20	15	10	10	11	14	16	20	21	19	20	7	7	7	9	8	16	18	15	13	28	24	20	52875000	54695000	45837000	47114000	46123000	43862000	49917000	46115000	49610000	92475000	81199000
Q86UX2	Inter-alpha-trypsin inhibitor heavy chain H5	ITIH5	5	9	6	9	6	7	9	7	7	6	8	10	8	9	9	7	9	5	8	7	8	10	9	8	5	8	11	9	7	7	7	6	9	10	11	8	20285000	17987000	15049000	18246000	15802000	15619000	15255000	14114000	15548000	23483000	21939000
Q86VB7	Scavenger receptor cysteine-rich type 1 protein M130	CD163	7	4	5	8	6	5	5	6	5	6	5	5	3	4	4	4	6	5	6	6	3	6	6	5	6	6	5	3	5	6	8	6	5	6	6	5	20487000	20811000	19884000	18223000	20350000	18720000	19665000	18570000	14242000	15433000	20098000
Q8N126	Cell adhesion molecule 3	CADM3	3	5	4	5	5	4	4	4	4	4	5	3	3	5	5	5	4	3	4	4	2	3	4	3	4	4	5	4	4	4	4	4	3	4	4	4	59176000	51836000	65684000	102560000	97847000	115370000	55847000	57000000	64584000	83711000	81770000
Q8N2S1	Latent-transforming growth factor beta-binding protein 4	LTBP4	6	8	8	11	9	10	7	5	5	11	12	13	12	12	13	10	10	8	8	6	8	11	7	9	6	6	8	8	8	6	8	9	9	14	15	7	23359000	16841000	16394000	18248000	15655000	17469000	13989000	13315000	13692000	24882000	19801000
Q8NFT8	Delta and Notch-like epidermal growth factor-related receptor	DNER	2	2	2	2	2	3	2	2	2	2	2	2	2	2	2	2	2	2	2	2	2	2	2	2	2	2	2	2	2	2	2	2	2	2	2	2	11518000	10069000	9830700	15778000	14913000	13429000	8226900	8520200	6828400	14361000	11971000
Q8NFZ8	Cell adhesion molecule 4	CADM4	8	8	8	9	9	9	7	8	8	8	8	8	9	9	8	8	7	8	8	9	8	7	9	9	7	8	7	6	7	9	9	7	7	9	9	7	102640000	93431000	103220000	131010000	134810000	112750000	69889000	64718000	67012000	107750000	97879000
Q8WXD2	Secretogranin-3	SCG3	10	11	10	13	12	12	12	11	12	13	13	12	11	12	12	11	10	12	8	10	10	11	10	10	12	10	12	12	11	10	12	9	11	13	11	10	199620000	218010000	213490000	454230000	414330000	400580000	279510000	214710000	242890000	357170000	382020000
Q8WZA1	Protein O-linked-mannose beta-1,2-N-acetylglucosaminyltransferase 1	POMGNT1	4	7	2	8	9	6	5	4	5	7	10	6	5	6	5	3	5	5	2	5	3	7	6	3	4	5	4	3	3	5	5	6	4	10	9	4	10960000	9603300	7353900	11599000	13969000	13306000	8032300	8246700	8384500	10885000	13760000
Q92520	Protein FAM3C	FAM3C	4	5	4	6	5	5	4	4	4	6	8	6	4	5	5	4	4	5	4	4	5	5	4	6	3	3	5	4	4	4	5	4	5	5	5	6	87901000	89261000	72349000	128510000	117610000	104930000	64821000	64693000	69515000	107480000	143240000
Q92823	Neuronal cell adhesion molecule	NRCAM	17	20	18	23	23	24	18	18	20	19	20	21	21	23	21	22	19	17	20	22	17	21	23	21	15	15	19	17	17	22	21	19	21	23	22	19	394160000	416440000	389040000	604340000	618790000	541740000	332060000	317040000	288950000	591120000	570650000
Q92859	Neogenin	NEO1	11	11	9	17	12	12	11	10	12	15	14	11	12	12	13	10	11	9	11	10	8	14	11	11	8	12	11	8	9	10	13	9	8	16	13	11	42969000	45602000	43879000	55889000	64042000	55304000	42960000	40055000	40774000	68325000	52142000
Q92876	Kallikrein-6	KLK6	7	7	7	7	7	7	6	6	6	7	6	7	6	6	7	6	6	6	6	7	7	7	7	6	6	6	6	6	6	7	7	7	7	7	7	7	851360000	1006900000	947110000	950560000	904170000	838790000	678820000	709970000	699980000	923080000	879650000
Q92932	Receptor-type tyrosine-protein phosphatase N2	PTPRN2	3	3	3	4	3	3	3	3	2	2	4	3	3	3	3	3	3	3	3	3	3	3	3	2	3	3	3	3	3	3	3	2	2	4	2	5	16643000	17089000	17117000	30632000	32045000	23438000	11089000	7887100	8191500	26028000	24886000
Q969P0	Immunoglobulin superfamily member 8	IGSF8	4	4	4	4	4	5	4	4	3	4	3	4	4	4	4	4	5	3	4	4	3	4	3	4	3	4	4	4	4	4	3	3	3	5	4	3	52591000	53656000	46514000	55106000	53554000	49403000	33269000	37701000	33637000	46348000	40116000
Q96FE7	Phosphoinositide-3-kinase-interacting protein 1	PIK3IP1	3	3	3	3	3	3	3	3	3	3	3	3	3	2	3	3	3	3	3	3	3	3	3	3	3	3	3	3	3	3	3	3	2	2	3	3	77034000	62856000	53845000	86061000	91308000	83979000	56839000	52457000	51130000	88646000	85526000
Q96GW7	Brevican core protein	BCAN	7	7	8	10	9	8	7	7	7	9	9	7	10	9	8	9	8	7	7	7	6	8	7	8	6	8	7	8	7	7	7	6	6	15	14	11	116330000	98026000	96621000	100050000	100380000	101480000	109270000	111880000	104220000	174530000	196730000
Q96IY4	Carboxypeptidase B2	CPB2	4	5	7	5	6	5	6	5	7	5	5	4	5	3	4	5	6	5	6	6	5	5	5	6	5	7	6	5	8	6	6	4	6	5	6	4	28028000	21069000	21494000	14711000	18197000	17355000	29055000	23798000	22065000	17015000	13578000
Q96KN2	Beta-Ala-His dipeptidase	CNDP1	15	15	15	18	16	16	13	17	17	16	18	20	18	17	16	16	18	14	17	18	15	18	16	17	15	17	17	17	17	18	16	15	16	17	16	16	736320000	776630000	764730000	965990000	1039600000	1027000000	863850000	792290000	692530000	1100000000	1052800000
Q96PD5	N-acetylmuramoyl-L-alanine amidase	PGLYRP2	11	10	9	8	9	8	10	9	14	8	10	9	11	9	9	10	12	7	12	10	10	10	8	10	10	11	10	10	11	10	10	8	9	9	8	7	104580000	78255000	72688000	62702000	64062000	71061000	103270000	107250000	95394000	65681000	58742000
Q96S96	Phosphatidylethanolamine-binding protein 4	PEBP4	5	6	5	5	4	5	4	3	3	3	4	4	4	4	3	5	5	4	5	4	5	5	4	5	4	4	3	4	4	4	5	3	4	5	5	4	56214000	66470000	59551000	60470000	62531000	50607000	34454000	30328000	29584000	35553000	32394000
Q99435	Protein kinase C-binding protein NELL2	NELL2	14	14	14	16	18	15	13	14	13	17	18	17	16	15	17	12	15	14	13	14	14	18	16	14	13	14	14	14	13	14	14	14	13	17	16	16	319040000	305130000	302760000	460080000	448100000	400540000	215440000	204660000	199680000	493230000	426290000
Q99574	Neuroserpin	SERPINI1	4	5	5	7	4	5	4	3	2	5	4	5	4	6	6	5	5	6	4	5	4	6	4	5	5	3	3	4	3	5	5	4	4	6	5	5	17472000	25247000	22744000	29108000	30187000	23984000	16597000	20578000	16149000	45818000	41017000
Q99969	Retinoic acid receptor responder protein 2	RARRES2	3	3	3	3	3	3	3	3	3	3	2	3	3	3	3	3	3	3	3	4	3	3	3	3	3	3	3	3	3	4	3	2	3	3	2	2	32784000	39161000	27825000	30205000	26104000	30751000	28483000	20472000	23575000	29099000	27696000
Q9BY67	Cell adhesion molecule 1	CADM1	4	3	3	6	5	5	3	5	3	4	4	4	4	3	2	4	3	3	2	4	3	3	4	4	3	4	3	3	2	4	4	3	4	6	3	3	17029000	25058000	24133000	37867000	40507000	34687000	24166000	27276000	24853000	33566000	24551000
Q9NQ79	Cartilage acidic protein 1	CRTAC1	13	12	9	18	17	17	11	13	12	14	14	15	15	15	15	12	14	12	13	14	10	16	15	16	11	13	10	10	11	14	13	11	13	17	15	13	159120000	152030000	160240000	286320000	266590000	232860000	132980000	127290000	135120000	208120000	160200000
Q9P121	Neurotrimin	NTM	6	6	5	6	5	6	6	6	5	6	6	6	6	6	6	6	6	6	5	6	6	6	5	6	5	6	6	4	4	6	6	5	6	6	6	6	125310000	104710000	105180000	160690000	157760000	150200000	100670000	91029000	89764000	138180000	134050000
Q9P2S2	Neurexin-2	NRXN2	7	11	6	17	12	12	8	8	10	17	14	12	13	13	10	8	7	6	9	7	6	12	8	14	5	6	6	8	5	7	11	7	8	18	19	12	39231000	32949000	30489000	46841000	43262000	41514000	34078000	41534000	34636000	66951000	71982000
Q9UBP4	Dickkopf-related protein 3	DKK3	8	10	10	10	10	10	9	9	10	10	10	10	12	12	12	10	10	10	11	11	12	10	10	10	6	10	10	11	11	11	13	11	12	10	10	8	1242300000	1193200000	952720000	1421000000	1278300000	1284900000	866790000	971530000	1031200000	1553800000	1449700000
Q9UHG2	ProSAAS	PCSK1N	8	7	8	8	8	8	7	7	7	8	7	8	8	8	8	7	7	7	7	7	6	7	8	7	7	8	8	7	7	7	8	8	7	9	8	9	144110000	172420000	138850000	346150000	289150000	263060000	159570000	172110000	145530000	188510000	281950000
Q9ULB1	Neurexin-1	NRXN1	10	9	8	14	13	15	7	8	7	16	13	13	15	14	14	9	10	8	6	9	5	13	13	14	7	7	8	7	6	9	10	8	9	17	18	15	46932000	45259000	45033000	76410000	64954000	62085000	48184000	42358000	43042000	75077000	65617000
Q9Y4C0	Neurexin-3	NRXN3	5	7	5	12	10	8	7	6	6	11	9	13	10	9	11	9	8	5	6	7	6	9	6	9	6	7	6	6	5	7	7	4	6	11	11	9	65393000	64652000	64558000	90187000	82449000	75652000	67925000	59289000	59010000	115930000	97403000
Q9Y646	Carboxypeptidase Q	CPQ	3	4	2	4	3	2	3	4	4	3	5	3	4	6	6	4	3	2	5	4	5	5	4	6	2	3	2	4	4	4	3	3	3	6	6	4	9812900	13968000	12490000	9600700	11055000	7814800	16278000	9856100	12191000	12380000	13271000
Q9Y6R7	IgGFc-binding protein	FCGBP	43	43	46	34	24	28	21	17	23	21	22	16	23	24	21	32	30	26	46	46	43	35	37	34	29	34	34	30	29	46	42	33	39	37	38	30	447410000	338460000	342860000	126600000	116460000	120450000	81340000	92197000	89326000	98212000	105010000
[truncated: 25 more columns]

## Sheet: CV's + RCV's
Protein IDs	Protein names	Gene names	CVt	RCVt	CVg	RCVg
O00391	Sulfhydryl oxidase 1	QSOX1	0.0715491	0.198324	0.118886	0.329536
O00533	Neural cell adhesion molecule L1-like protein	CHL1	0.0633104	0.175488	0.321612	0.891463
O00584	Ribonuclease T2	RNASET2	0.110241	0.305573	0.18003	0.499016
O14594	Neurocan core protein	NCAN	0.0803333	0.222673	0.376435	1.04343
O15031	Plexin-B2	PLXNB2	0.0773383	0.214371	0.162853	0.451405
O15240	Neurosecretory protein VGF	VGF	0.0989493	0.274274	0.441572	1.22398
O15394	Neural cell adhesion molecule 2	NCAM2	0.0770214	0.213492	0.209148	0.579728
O43505	Beta-1,4-glucuronyltransferase 1	B4GAT1	0.124203	0.344274	0.273424	0.757894
O75326	Semaphorin-7A	SEMA7A	0.0655159	0.181601	0.477974	1.32488
O75882	Attractin	ATRN	0.0715969	0.198457	0.128933	0.357384
O94769	Extracellular matrix protein 2	ECM2	0.107888	0.29905	0.236661	0.655991
O94856	Neurofascin	NFASC	0.0643447	0.178354	0.30446	0.843919
O94919	Endonuclease domain-containing 1 protein	ENDOD1	0.0671443	0.186114	0.193783	0.537138
O94985	Calsyntenin-1	CLSTN1	0.0475438	0.131785	0.274291	0.760296
O95502	Neuronal pentraxin receptor	NPTXR	0.093947	0.260408	0.35084	0.97248
P00441	Superoxide dismutase [Cu-Zn]	SOD1	0.159038	0.44083	0.323157	0.895747
P00450	Ceruloplasmin	CP	0.0629198	0.174405	0.250182	0.693468
P00734	Prothrombin	F2	0.0633413	0.175573	0.269651	0.747436
P00736	Complement C1r subcomponent	C1R	0.0538692	0.149318	0.156662	0.434244
P00738	Haptoglobin	HP	0.101831	0.282262	1.01506	2.81359
P00746	Complement factor D	CFD	0.0640153	0.177441	0.323294	0.896124
P00747	Plasminogen	PLG	0.0503915	0.139678	0.253733	0.703313
P00748	Coagulation factor XII	F12	0.072869	0.201983	0.340594	0.944078
P00751	Complement factor B	CFB	0.0501705	0.139065	0.246312	0.682743
P01008	Antithrombin-III	SERPINC1	0.0567474	0.157296	0.270542	0.749904
P01009	Alpha-1-antitrypsin	SERPINA1	0.0706542	0.195844	0.351567	0.974494
P01011	Alpha-1-antichymotrypsin	SERPINA3	0.0447479	0.124035	0.174733	0.484335
P01019	Angiotensinogen	AGT	0.0803058	0.222596	0.169422	0.469614
P01023	Alpha-2-macroglobulin	A2M	0.0488102	0.135295	0.105735	0.293083
P01024	Complement C3	C3	0.0260777	0.0722836	0.189838	0.526205
P01031	Complement C5	C5	0.0737625	0.204459	0.355921	0.986564
P01033	Metalloproteinase inhibitor 1	TIMP1	0.0515208	0.142808	0.121536	0.33688
P01034	Cystatin-C	CST3	0.106119	0.294147	0.154174	0.427348
P01042	Kininogen-1	KNG1	0.0796583	0.220802	0.263272	0.729752
P01210	Proenkephalin-A	PENK	0.0889306	0.246503	0.243719	0.675555
P01344	Insulin-like growth factor II	IGF2	0.0746748	0.206988	0.179185	0.496674
P01619	Ig kappa chain V-III region B6	IGKV3-20	0.0700519	0.194174	0.317382	0.879737
P01624	Ig kappa chain V-III region POM	IGKV3-15	0.0584452	0.162002	0.278002	0.770584
P01700	Ig lambda chain V-I region HA	IGLV1-47	0.101654	0.281772	0.44101	1.22242
P01834	Ig kappa chain C region	IGKC	0.104145	0.288675	0.316422	0.877077
P01857	Ig gamma-1 chain C region	IGHG1	0.079867	0.22138	0.347373	0.962868
P01859	Ig gamma-2 chain C region	IGHG2	0.100419	0.278349	0.451742	1.25216
P01860	Ig gamma-3 chain C region	IGHG3	0.142746	0.395672	0.330427	0.915896
P01861	Ig gamma-4 chain C region	IGHG4	0.126945	0.351874	0.536347	1.48668
P01871	Ig mu chain C region	IGHM	0.100498	0.278566	0.469908	1.30252
P01876	Ig alpha-1 chain C region	IGHA1	0.102299	0.283558	0.580888	1.61014
P01877	Ig alpha-2 chain C region	IGHA2	0.133788	0.370842	0.669463	1.85566
P02452	Collagen alpha-1(I) chain	COL1A1	0.0498643	0.138217	0.107255	0.297296
P02647	Apolipoprotein A-I	APOA1	0.0639744	0.177328	0.309562	0.858061
P02649	Apolipoprotein E	APOE	0.0645469	0.178915	0.318248	0.882139
P02652	Apolipoprotein A-II	APOA2	0.173023	0.479594	0.466395	1.29278
P02671	Fibrinogen alpha chain	FGA	0.137248	0.380431	0.380712	1.05528
P02675	Fibrinogen beta chain	FGB	0.13357	0.370237	0.454536	1.25991
P02679	Fibrinogen gamma chain	FGG	0.154308	0.42772	0.456384	1.26503
P02746	Complement C1q subcomponent subunit B	C1QB	0.0661211	0.183278	0.155732	0.431666
P02747	Complement C1q subcomponent subunit C	C1QC	0.069982	0.19398	0.155627	0.431377
P02748	Complement component C9	C9	0.070991	0.196777	0.24936	0.691191
P02749	Beta-2-glycoprotein 1	APOH	0.0766595	0.212489	0.23643	0.65535
P02750	Leucine-rich alpha-2-glycoprotein	LRG1	0.133512	0.370077	0.304787	0.844826
P02751	Fibronectin	FN1	0.046071	0.127702	0.135685	0.3761
P02753	Retinol-binding protein 4	RBP4	0.151351	0.419524	0.277376	0.768847
P02760	Protein AMBP	AMBP	0.0537859	0.149087	0.264474	0.733086
P02763	Alpha-1-acid glycoprotein 1	ORM1	0.109659	0.303959	0.360629	0.999612
P02765	Alpha-2-HS-glycoprotein	AHSG	0.0552406	0.153119	0.296757	0.822568
P02766	Transthyretin	TTR	0.106598	0.295474	0.190366	0.527667
P02768	Serum albumin	ALB	0.0686709	0.190346	0.210431	0.583284
P02774	Vitamin D-binding protein	GC	0.0546828	0.151573	0.226266	0.627178
P02787	Serotransferrin	TF	0.0309232	0.0857147	0.101899	0.28245
P02790	Hemopexin	HPX	0.0526152	0.145842	0.198427	0.550012
P04004	Vitronectin	VTN	0.0664446	0.184175	0.26126	0.724176
P04070	Vitamin K-dependent protein C	PROC	0.0954789	0.264654	0.130551	0.361869
P04075	Fructose-bisphosphate aldolase A	ALDOA	0.0669575	0.185597	0.215998	0.598716
P04180	Phosphatidylcholine-sterol acyltransferase	LCAT	0.0822437	0.227968	0.25419	0.704579
P04196	Histidine-rich glycoprotein	HRG	0.0803588	0.222743	0.224556	0.622438
P04216	Thy-1 membrane glycoprotein	THY1	0.0803449	0.222705	0.337487	0.935466
P04217	Alpha-1B-glycoprotein	A1BG	0.0770208	0.213491	0.284264	0.787939
P04406	Glyceraldehyde-3-phosphate dehydrogenase	GAPDH	0.0964223	0.267269	0.491608	1.36267
P05060	Secretogranin-1	CHGB	0.087602	0.24282	0.273993	0.75947
P05067	Amyloid beta A4 protein	APP	0.0668925	0.185417	0.458484	1.27085
P05090	Apolipoprotein D	APOD	0.0614296	0.170274	0.198637	0.550594
P05154	Plasma serine protease inhibitor	SERPINA5	0.108891	0.301829	0.346972	0.961757
P05155	Plasma protease C1 inhibitor	SERPING1	0.0709394	0.196634	0.152308	0.422176
P05156	Complement factor I	CFI	0.071311	0.197664	0.207365	0.574787
P05408	Neuroendocrine protein 7B2	SCG5	0.152386	0.422393	0.401875	1.11394
P05452	Tetranectin	CLEC3B	0.0650339	0.180265	0.192417	0.533354
P05546	Heparin cofactor 2	SERPIND1	0.0526594	0.145965	0.193719	0.536962
P06396	Gelsolin	GSN	0.0738757	0.204773	0.113992	0.31597
P06681	Complement C2	C2	0.059897	0.166026	0.239029	0.662556
P06727	Apolipoprotein A-IV	APOA4	0.113445	0.314455	0.330906	0.917224
P07225	Vitamin K-dependent protein S	PROS1	0.0535744	0.148501	0.0994503	0.275662
P07339	Cathepsin D	CTSD	0.0487702	0.135184	0.159571	0.442308
P07358	Complement component C8 beta chain	C8B	0.116132	0.321902	0.30983	0.858805
P07360	Complement component C8 gamma chain	C8G	0.0929863	0.257745	0.303647	0.841667
P07602	Prosaposin	PSAP	0.0723563	0.200561	0.21048	0.583421
P08123	Collagen alpha-2(I) chain	COL1A2	0.0879553	0.2438	0.108517	0.300794
P08185	Corticosteroid-binding globulin	SERPINA6	0.0850195	0.235662	0.245328	0.680014
P08253	72 kDa type IV collagenase	MMP2	0.03862	0.107049	0.0925771	0.25661
P08294	Extracellular superoxide dismutase [Cu-Zn]	SOD3	0.103948	0.28813	0.138327	0.383423
P08571	Monocyte differentiation antigen CD14	CD14	0.0935376	0.259273	0.104553	0.289807
P08603	Complement factor H	CFH	0.0372776	0.103328	0.111668	0.309527
P08697	Alpha-2-antiplasmin	SERPINF2	0.0659127	0.182701	0.245595	0.680754
P09486	SPARC	SPARC	0.0736446	0.204132	0.175331	0.485992
P09603	Macrophage colony-stimulating factor 1	CSF1	0.0644748	0.178715	0.15414	0.427253
P09871	Complement C1s subcomponent	C1S	0.0368765	0.102216	0.146435	0.405897
P09972	Fructose-bisphosphate aldolase C	ALDOC	0.0924089	0.256144	0.305163	0.845869
P0C0L5	Complement C4-B	C4B	0.0375611	0.104114	0.258933	0.717727
P0CG04	Ig lambda-1 chain C regions	IGLC1	0.122172	0.338644	0.363065	1.00637
P0CG06	Ig lambda-3 chain C regions	IGLC3	0.14759	0.409097	0.337532	0.935592
P10451	Osteopontin	SPP1	0.107009	0.296615	0.335725	0.930583
P10643	Complement component C7	C7	0.0672287	0.186348	0.42034	1.16512
P10645	Chromogranin-A	CHGA	0.0726987	0.20151	0.415389	1.1514
P10909	Clusterin	CLU	0.101635	0.281718	0.127766	0.35415
P11021	78 kDa glucose-regulated protein	HSPA5	0.0741663	0.205578	0.160503	0.444892
P12109	Collagen alpha-1(VI) chain	COL6A1	0.0642921	0.178209	0.305582	0.847031
P12259	Coagulation factor V	F5	0.112325	0.31135	0.195245	0.541192
P13521	Secretogranin-2	SCG2	0.086103	0.238665	0.35317	0.978939
P13591	Neural cell adhesion molecule 1	NCAM1	0.0548839	0.15213	0.210848	0.58444
P13671	Complement component C6	C6	0.0820403	0.227404	0.268182	0.743363
P13987	CD59 glycoprotein	CD59	0.0674412	0.186937	0.225266	0.624407
P14618	Pyruvate kinase PKM	PKM	0.0754626	0.209172	0.235628	0.653126
P16035	Metalloproteinase inhibitor 2	TIMP2	0.0554033	0.15357	0.130669	0.362196
P16870	Carboxypeptidase E	CPE	0.0659007	0.182667	0.285773	0.792123
P17174	Aspartate aminotransferase, cytoplasmic	GOT1	0.0943379	0.261491	0.237862	0.659321
P17900	Ganglioside GM2 activator	GM2A	0.0824435	0.228522	0.225915	0.626206
P18065	Insulin-like growth factor-binding protein 2	IGFBP2	0.0935546	0.25932	0.196182	0.543788
P19021	Peptidyl-glycine alpha-amidating monooxygenase	PAM	0.0742396	0.205782	0.25287	0.700919
P19022	Cadherin-2	CDH2	0.0577227	0.159999	0.254616	0.705759
P19652	Alpha-1-acid glycoprotein 2	ORM2	0.0973273	0.269778	0.37509	1.0397
P19823	Inter-alpha-trypsin inhibitor heavy chain H2	ITIH2	0.083659	0.231891	0.356781	0.988945
P19827	Inter-alpha-trypsin inhibitor heavy chain H1	ITIH1	0.198965	0.551502	0.501205	1.38927
P20774	Mimecan	OGN	0.0628459	0.1742	0.239986	0.665208
P22352	Glutathione peroxidase 3	GPX3	0.0701614	0.194477	0.116916	0.324074
P22692	Insulin-like growth factor-binding protein 4	IGFBP4	0.0653598	0.181168	0.125551	0.348009
P23142	Fibulin-1	FBLN1	0.0379273	0.105129	0.106255	0.294525
P23468	Receptor-type tyrosine-protein phosphatase delta	PTPRD	0.0805031	0.223143	0.264142	0.732166
P23470	Receptor-type tyrosine-protein phosphatase gamma	PTPRG	0.0991035	0.274701	0.187917	0.520878
P23471	Receptor-type tyrosine-protein phosphatase zeta	PTPRZ1	0.0681764	0.188975	0.188125	0.521456
P24592	Insulin-like growth factor-binding protein 6	IGFBP6	0.0720401	0.199685	0.168853	0.468037
P25311	Zinc-alpha-2-glycoprotein	AZGP1	0.0453164	0.125611	0.234885	0.651067
P27797	Calreticulin	CALR	0.0923657	0.256025	0.180337	0.499868
P29622	Kallistatin	SERPINA4	0.0758147	0.210148	0.30833	0.854647
P30086	Phosphatidylethanolamine-binding protein 1	PEBP1	0.0777815	0.215599	0.170084	0.471448
P36222	Chitinase-3-like protein 1	CHI3L1	0.0522127	0.144726	0.302154	0.837528
P36955	Pigment epithelium-derived factor	SERPINF1	0.101569	0.281535	0.142153	0.394028
P39060	Collagen alpha-1(XVIII) chain	COL18A1	0.0747559	0.207213	0.140712	0.390035
P40189	Interleukin-6 receptor subunit beta	IL6ST	0.0780682	0.216394	0.225487	0.625019
P41222	Prostaglandin-H2 D-isomerase	PTGDS	0.0661305	0.183304	0.131241	0.363782
P42785	Lysosomal Pro-X carboxypeptidase	PRCP	0.0938945	0.260262	0.244663	0.678171
P43121	Cell surface glycoprotein MUC18	MCAM	0.0790537	0.219126	0.238666	0.661547
P43251	Biotinidase	BTD	0.0739582	0.205002	0.190318	0.527535
P43652	Afamin	AFM	0.0863354	0.239309	0.440904	1.22212
P51693	Amyloid-like protein 1	APLP1	0.0972778	0.26964	0.305467	0.846711
P51884	Lumican	LUM	0.0642887	0.178199	0.196215	0.543881
P54289	Voltage-dependent calcium channel subunit alpha-2/delta-1	CACNA2D1	0.0913931	0.253329	0.324041	0.898195
P54764	Ephrin type-A receptor 4	EPHA4	0.0911298	0.252599	0.259875	0.720338
P55058	Phospholipid transfer protein	PLTP	0.0977381	0.270916	0.113421	0.314387
P55290	Cadherin-13	CDH13	0.0784394	0.217423	0.432051	1.19758
P61769	Beta-2-microglobulin	B2M	0.293481	0.813489	0.524909	1.45497
P61916	Epididymal secretory protein E1	NPC2	0.18251	0.505892	0.211931	0.587442
P62987	Ubiquitin-60S ribosomal protein L40	UBA52	0.167298	0.463726	0.263316	0.729876
P78324	Tyrosine-protein phosphatase non-receptor type substrate 1	SIRPA	0.0637207	0.176625	0.297346	0.8242
P78509	Reelin	RELN	0.0813957	0.225618	0.360634	0.999626
P98160	Basement membrane-specific heparan sulfate proteoglycan core protein	HSPG2	0.058863	0.16316	0.116402	0.322649
Q02246	Contactin-2	CNTN2	0.0467422	0.129563	0.132468	0.367182
Q02818	Nucleobindin-1	NUCB1	0.0638492	0.176981	0.155696	0.431567
Q08380	Galectin-3-binding protein	LGALS3BP	0.0693204	0.192146	0.0995272	0.275875
Q08629	Testican-1	SPOCK1	0.119641	0.331628	0.259415	0.719061
Q12805	EGF-containing fibulin-like extracellular matrix protein 1	EFEMP1	0.0545828	0.151296	0.098208	0.272219
Q12860	Contactin-1	CNTN1	0.0570502	0.158135	0.141502	0.392223
Q12907	Vesicular integral-membrane protein VIP36	LMAN2	0.0593087	0.164395	0.206602	0.572672
Q13228	Selenium-binding protein 1	SELENBP1	0.082837	0.229613	0.213702	0.592352
Q13332	Receptor-type tyrosine-protein phosphatase S	PTPRS	0.0794143	0.220125	0.236094	0.65442
Q13449	Limbic system-associated membrane protein	LSAMP	0.0777287	0.215453	0.217997	0.604257
Q13740	CD166 antigen	ALCAM	0.0574194	0.159158	0.220352	0.610784
Q13822	Ectonucleotide pyrophosphatase/phosphodiesterase family member 2	ENPP2	0.0557628	0.154567	0.147412	0.408606
Q14118	Dystroglycan	DAG1	0.0743477	0.206081	0.164645	0.456372
Q14515	SPARC-like protein 1	SPARCL1	0.0378648	0.104956	0.180421	0.500102
Q14520	Hyaluronan-binding protein 2	HABP2	0.0826717	0.229154	0.284253	0.78791
Q14624	Inter-alpha-trypsin inhibitor heavy chain H4	ITIH4	0.130084	0.360574	0.342938	0.950576
Q14982	Opioid-binding protein/cell adhesion molecule	OPCML	0.111745	0.309743	0.328457	0.910437
Q15113	Procollagen C-endopeptidase enhancer 1	PCOLCE	0.0827231	0.229297	0.159503	0.44212
Q15582	Transforming growth factor-beta-induced protein ig-h3	TGFBI	0.0621906	0.172383	0.113691	0.315134
Q15818	Neuronal pentraxin-1	NPTX1	0.0912879	0.253037	0.308341	0.854677
Q16270	Insulin-like growth factor-binding protein 7	IGFBP7	0.0742109	0.205702	0.176364	0.488855
Q16610	Extracellular matrix protein 1	ECM1	0.0694979	0.192638	0.146881	0.407132
Q24JP5	Transmembrane protein 132A	TMEM132A	0.0706172	0.195741	0.284178	0.7877
Q53EL9	Seizure protein 6 homolog	SEZ6	0.130653	0.362152	0.267171	0.74056
Q6UX73	UPF0764 protein C16orf89	C16orf89	0.119201	0.330409	0.195502	0.541905
Q7Z3B1	Neuronal growth regulator 1	NEGR1	0.116619	0.323252	0.307797	0.853169
Q7Z7M0	Multiple epidermal growth factor-like domains protein 8	MEGF8	0.096411	0.267238	0.372069	1.03132
Q86UX2	Inter-alpha-trypsin inhibitor heavy chain H5	ITIH5	0.0683953	0.189582	0.215644	0.597735
Q86VB7	Scavenger receptor cysteine-rich type 1 protein M130	CD163	0.0705113	0.195447	0.135816	0.376462
Q8N126	Cell adhesion molecule 3	CADM3	0.0781538	0.216631	0.211444	0.586094
Q8N2S1	Latent-transforming growth factor beta-binding protein 4	LTBP4	0.0662764	0.183709	0.196705	0.545237
Q8NFT8	Delta and Notch-like epidermal growth factor-related receptor	DNER	0.0962826	0.266882	0.221826	0.614871
Q8NFZ8	Cell adhesion molecule 4	CADM4	0.0747758	0.207268	0.231124	0.640643
Q8WXD2	Secretogranin-3	SCG3	0.0688449	0.190828	0.275956	0.764912
Q8WZA1	Protein O-linked-mannose beta-1,2-N-acetylglucosaminyltransferase 1	POMGNT1	0.0754393	0.209107	0.202931	0.562495
Q92520	Protein FAM3C	FAM3C	0.0992005	0.27497	0.296764	0.822588
Q92823	Neuronal cell adhesion molecule	NRCAM	0.0569923	0.157975	0.295414	0.818845
Q92859	Neogenin	NEO1	0.0790951	0.21924	0.237675	0.658802
Q92876	Kallikrein-6	KLK6	0.0496023	0.137491	0.164313	0.455451
Q92932	Receptor-type tyrosine-protein phosphatase N2	PTPRN2	0.101048	0.28009	0.346694	0.960986
Q969P0	Immunoglobulin superfamily member 8	IGSF8	0.0644606	0.178676	0.143329	0.397288
Q96FE7	Phosphoinositide-3-kinase-interacting protein 1	PIK3IP1	0.0760587	0.210824	0.215462	0.597229
Q96GW7	Brevican core protein	BCAN	0.072332	0.200494	0.357882	0.991998
Q96IY4	Carboxypeptidase B2	CPB2	0.0946162	0.262263	0.26215	0.726642
Q96KN2	Beta-Ala-His dipeptidase	CNDP1	0.0426178	0.11813	0.144574	0.400739
Q96PD5	N-acetylmuramoyl-L-alanine amidase	PGLYRP2	0.053598	0.148566	0.230724	0.639534
Q96S96	Phosphatidylethanolamine-binding protein 4	PEBP4	0.0644619	0.178679	0.216625	0.600453
Q99435	Protein kinase C-binding protein NELL2	NELL2	0.0698449	0.1936	0.337638	0.935886
Q99574	Neuroserpin	SERPINI1	0.122962	0.340835	0.427181	1.18408
Q99969	Retinoic acid receptor responder protein 2	RARRES2	0.140717	0.390047	0.206662	0.572838
Q9BY67	Cell adhesion molecule 1	CADM1	0.120768	0.334751	0.270108	0.7487
Q9NQ79	Cartilage acidic protein 1	CRTAC1	0.0516352	0.143125	0.259908	0.720429
Q9P121	Neurotrimin	NTM	0.056685	0.157123	0.213483	0.591746
Q9P2S2	Neurexin-2	NRXN2	0.0811011	0.224801	0.332635	0.922018
Q9UBP4	Dickkopf-related protein 3	DKK3	0.0707376	0.196075	0.248096	0.687687
Q9UHG2	ProSAAS	PCSK1N	0.0967408	0.268152	0.331989	0.920226
Q9ULB1	Neurexin-1	NRXN1	0.054301	0.150515	0.258413	0.716285
Q9Y4C0	Neurexin-3	NRXN3	0.0582189	0.161375	0.307398	0.852064
Q9Y646	Carboxypeptidase Q	CPQ	0.161359	0.447263	0.337285	0.934906
Q9Y6R7	IgGFc-binding protein	FCGBP	0.0582433	0.161442	0.497984	1.38034
