# Supplementary material for: Protein variability in cerebrospinal fluid and its possible implications for neurological protein biomarker research
Source: PLoS One. 2018 Nov 29;13(11):e0206478. doi: 10.1371/journal.pone.0206478 (PMC6264484; doi:10.1371/journal.pone.0206478)
Supplement: S2 File — All listed proteins were identified with at least two unique peptides in at least one sample. The file provides information regarding protein IDs, protein names, gene names, numbers of unique peptides and LFQ intensities for every sample. (XLSX) [file pone.0206478.s005.xlsx]

## Sheet: All proteins 2 unique peptides
Protein IDs	Gene name	Protein name	Unique peptides K1.1	Unique peptides K1.2	Unique peptides K1.3	Unique peptides K2.1	Unique peptides K2.2	Unique peptides K2.3	Unique peptides K5.1	Unique peptides K5.2	Unique peptides K5.3	Unique peptides K8.1	Unique peptides K8.2	Unique peptides K8.3	Unique peptides K13.1	Unique peptides K13.2	Unique peptides K13.3	Unique peptides K14.1	Unique peptides K14.2	Unique peptides K14.3	Unique peptides K26.1	Unique peptides K26.2	Unique peptides K26.3	Unique peptides K33.1	Unique peptides K33.2	Unique peptides K33.3	Unique peptides K36.1	Unique peptides K36.2	Unique peptides K36.3	Unique peptides K38.1	Unique peptides K38.2	Unique peptides K38.3	Unique peptides K39.1	Unique peptides K39.2	Unique peptides K39.3	Unique peptides K40.1	Unique peptides K40.2	Unique peptides K40.3	LFQ intensity K1.1	LFQ intensity K1.2	LFQ intensity K1.3	LFQ intensity K2.1	LFQ intensity K2.2	LFQ intensity K2.3	LFQ intensity K5.1	LFQ intensity K5.2	LFQ intensity K5.3	LFQ intensity K8.1	LFQ intensity K8.2
A0A075B6S6	IGKV2D-30	Ig kappa chain V-II region RPMI 6410	1	1	1	2	2	2	2	1	1	1	1	1	1	1	1	1	1	1	1	1	1	1	1	1	1	1	1	1	2	1	1	1	1	1	1	1	0	0	0	93544000	89555000	65314000	90115000	0	0	0	0
A0A0A0MS15	IGHV3-49		1	1	1	0	1	1	1	0	1	1	1	1	1	1	1	1	1	1	1	1	1	1	1	1	1	1	1	1	1	1	1	1	1	2	1	1	0	0	0	0	0	0	0	0	0	0	0
A0A0B4J1U7	IGHV6-1		1	1	1	1	2	1	1	1	1	1	1	1	1	1	1	1	1	1	1	1	1	1	1	1	1	1	1	2	2	3	1	1	1	1	1	1	0	0	0	0	0	0	0	0	0	0	0
A0A0C4DH38	IGHV5-51		2	2	2	3	3	2	2	2	3	2	2	2		2	2	2	2	2	2	2	2	2	2	2	3	2	2	3	2	2	2	3	2	2	3	2	36	19598000	12719000	22862000	12300000	11190000	21844000	12679000	14814000	10593000	6425600
A0A0C4DH68	IGKV2-24		1	1	1	2	1	1	1	1	0	1	1	0	1	1	1	1	1	1	1	1	1	1	1	1	1	1	1	1	0	1	1	1	1	1	1	1	0	0	0	12933000	0	0	0	0	0	0	0
A0A0C4DH73	IGKV1-12	Ig kappa chain V-I region Wes	0	0	0	0	0	0	0	0	0	0	0	0	0	0	0	0	0	0	0	0	0	0	0	0	0	0	0	0	0	0	1	2	2	0	0	0	0	0	0	0	0	0	0	0	0	0	0
A6NLU5	VSTM2B	V-set and transmembrane domain-containing protein 2B	1	1	1	2	1	1	1	1	1	2	2	1	2	2	1	1	1	1	2	3	2	1	1	1	1	1	1	2	1	1	1	1	2	1	1	1	0	0	0	6557200	0	0	0	0	0	7073600	9093800
O00391	QSOX1	Sulfhydryl oxidase 1	7	9	4	6	7	7	10	5	8	11	10	6	7	10	8	4	4	6	10	7	9	10	7	6	8	8	6	9	8	5	5	8	5	5	5	8	24411000	18702000	17943000	20235000	15833000	17543000	21484000	20384000	20549000	23311000	24315000
O00451	GFRA2	GDNF family receptor alpha-2	1	2	1	3	2	2	2	2	2	2	2	2	2	2	3	1	2	1	2	2	2	1	1	1	1	2	2	1	1	1	1	1	1	0	1	2	0	3776800	0	6418000	9172400	5890000	4805600	5467400	3752700	7456400	6681500
O00461	GOLIM4	Golgi integral membrane protein 4	1	0	0	1	1	2	0	0	0	2	1	1	1	1	1	0	0	0	1	0	0	1	0	1	0	1	0	1	0	1	1	0	1	0	0	1	0	0	0	0	0	2959500	0	0	0	0	0
O00462	MANBA	Beta-mannosidase	0	0	0	2	3	0	0	0	0	2	1	1	1	2	0	0	1	0	2	3	4	0	0	0	0	0	0	1	1	0	0	0	0	1	0	0	0	0	0	0	0	0	0	0	0	3384100	0
O00468	AGRN	Agrin	4	5	1	4	6	4	5	1	3	8	7	5	7	4	5	2	1	1	4	5	4	4	3	3	3	4	3	5	4	6	2	3	3	4	1	4	12633000	12639000	0	14066000	12065000	9702800	8852300	0	10476000	19354000	17883000
O00533	CHL1	Neural cell adhesion molecule L1-like protein	22	26	24	26	28	28	23	21	20	27	25	22	26	27	26	20	19	22	28	27	26	22	26	23	20	22	22	24	24	21	19	23	21	20	19	22	513130000	486570000	443080000	714710000	595020000	609880000	443950000	439020000	382080000	706780000	651020000
O00584	RNASET2	Ribonuclease T2	6	7	4	6	8	6	8	3	6	6	7	6	7	5	7	5	5	7	7	8	6	4	4	3	5	7	5	8	7	8	3	3	4	6	5	7	15782000	15876000	15226000	22363000	18670000	16548000	12406000	15951000	13939000	19362000	21477000
O14498	ISLR	Immunoglobulin superfamily containing leucine-rich repeat protein	3	5	6	4	4	4	5	5	5	6	4	6	6	5	4	1	2	2	5	5	5	3	3	3	2	4	4	6	2	3	3	2	4	2	0	4	17344000	18019000	16087000	19282000	18362000	14253000	16866000	18582000	20485000	18472000	15751000
O14514	ADGRB1	Brain-specific angiogenesis inhibitor 1	1	1	0	3	2	2	1	1	1	3	1	2	1	1	1	1	1	0	1	1	2	0	0	0	0	1	1	1	1	1	0	0	0	0	0	1	0	0	0	3914900	2697200	2277400	0	0	0	3493000	0
O14594	NCAN	Neurocan core protein	15	13	10	15	15	15	12	12	11	16	16	14	15	14	12	13	14	11	15	14	15	13	12	12	10	11	11	15	13	15	9	12	11	10	9	11	65956000	61285000	62996000	102350000	82284000	78495000	60906000	70720000	60423000	145730000	117510000
O14672	ADAM10	Disintegrin and metalloproteinase domain-containing protein 10	0	0	0	2	0	0	0	0	0	0	1	0	0	0	0	0	0	0	0	0	1	0	0	0	0	0	0	0	0	0	0	0	0	0	0	0	0	0	0	3045100	0	0	0	0	0	0	0
O14773	TPP1	Tripeptidyl-peptidase 1	0	1	0	3	1	1	1	1	1	1	3	1	1	1	1	0	2	2	4	5	2	1	1	1	2	2	1	2	1	1	0	1	0	1	1	2	0	0	0	0	0	0	0	0	0	0	8554200
O14786	NRP1	Neuropilin-1	0	1	0	0	0	0	1	0	1	2	1	0	2	1	1	1	1	1	1	2	1	0	1	0	1	1	0	2	1	0	1	1	0	0	1	1	0	0	0	0	0	0	0	0	0	0	0
O14791	APOL1	Apolipoprotein L1	1	2	2	2	1	1	1	0	1	1	1	0	1	1	1	1	1	2	2	1	1	1	2	2	1	1	1	2	1	1	1	1	1	2	1	1	0	4557500	4671900	3627200	0	0	0	0	0	0	0
O14793	MSTN	Growth/differentiation factor 8	0	0	0	1	0	0	0	0	0	1	0	0	3	0	1	0	1	0	1	0	0	0	0	0	0	1	0	1	0	0	0	0	0	0	0	1	0	0	0	0	0	0	0	0	0	0	0
O14917	PCDH17	Protocadherin-17	1	3	1	2	3	1	2	0	0	5	5	3	4	3	3	2	1	0	3	3	3	1	0	0	1	2	1	2	3	2	1	0	0	1	0	2	0	2831400	0	5096000	3592300	0	2729700	0	0	4694100	4770000
O15031	PLXNB2	Plexin-B2	4	5	3	10	12	10	7	6	9	12	11	11	10	9	5	6	6	5	8	7	6	7	8	8	6	6	6	13	7	9	4	4	5	7	6	6	13960000	13156000	9920800	21694000	20952000	14676000	15143000	19855000	15051000	18758000	20806000
O15197	EPHB6	Ephrin type-B receptor 6	1	1	0	1	1	1	1	0	1	2	1	1	1	1	0	0	0	0	1	1	1	0	0	1	0	0	0	1	1	0	0	0	1	0	0	0	0	0	0	0	0	0	0	0	0	6100400	0
O15240	VGF	Neurosecretory protein VGF	10	11	11	12	13	13	11	8	11	16	12	13	16	12	12	9	10	11	12	12	12	11	12	9	11	11	8	13	8	12	10	11	11	8	8	11	239130000	307300000	262340000	424850000	416060000	343030000	231430000	267980000	227070000	511810000	486010000
O15354	GPR37	Prosaposin receptor GPR37	3	2	3	3	3	2	3	1	2	2	2	2	3	2	2	2	2	2	3	3	3	3	3	3	2	2	3	3	2	3	3	3	3	3	2	2	6971300	12261000	7565000	9638700	9336900	9033200	9098300	0	7539900	11025000	9461700
O15394	NCAM2	Neural cell adhesion molecule 2	8	9	9	6	9	7	10	9	7	13	10	10	12	9	10	5	7	5	11	10	10	7	8	6	6	9	8	7	8	7	6	6	6	9	6	9	60851000	50946000	60213000	77403000	69369000	54345000	62847000	69631000	49039000	81600000	80454000
O43157	PLXNB1	Plexin-B1	2	1	0	2	2	1	0	1	1	4	3	0	2	2	4	1	1	2	1	0	3	2	0	0	1	0	1	1	3	2	0	1	0	0	1	0	2362400	0	0	3600100	4104500	0	0	0	0	2255200	3803600
O43291	SPINT2	Kunitz-type protease inhibitor 2	1	1	1	2	1	1	1	1	1	2	1	2	1	2	1	1	1	1	1	1	1	1	1	1	1	1	1	1	1	1	1	1	1	1	1	1	0	0	0	6376500	0	0	0	0	0	5697300	0
O43493	TGOLN2	Trans-Golgi network integral membrane protein 2	0	1	0	1	2	1	0	0	1	1	1	0	1	1	1	0	0	0	1	1	1	1	0	0	0	0	0	1	1	1	0	1	1	0	0	0	0	0	0	0	2460400	0	0	0	0	0	0
O43505	B4GAT1	Beta-1,4-glucuronyltransferase 1	10	11	9	10	12	11	11	9	10	11	10	11	10	9	10	10	11	11	12	11	10	10	10	10	9	10	10	10	10	11	7	11	10	9	9	10	139790000	312480000	262670000	297020000	450890000	441000000	299850000	200130000	205120000	438790000	383820000
O43556	SGCE	Epsilon-sarcoglycan	1	0	1	1	1	1	0	0	2	3	2	2	2	2	2	1	1	0	2	1	1	1	0	1	1	0	0	2	1	2	0	1	1	1	1	0	0	0	0	0	0	0	0	0	0	6095200	0
O43866	CD5L	CD5 antigen-like	0	0	0	0	0	0	0	0	0	0	0	1	1	0	1	1	0	0	0	0	0	3	1	2	0	0	0	1	1	1	1	0	2	0	0	0	0	0	0	0	0	0	0	0	0	0	0
O60242	ADGRB3	Brain-specific angiogenesis inhibitor 3	0	0	0	0	0	0	0	0	0	2	0	0	0	0	0	0	0	0	0	0	0	0	0	0	0	0	0	0	0	0	0	0	0	0	0	0	0	0	0	0	0	0	0	0	0	670910	0
O60245	PCDH7	Protocadherin-7	0	0	0	1	0	1	0	0	0	1	2	0	1	1	0	1	0	0	0	0	1	0	0	0	0	1	1	0	0	1	0	0	0	0	0	1	0	0	0	0	0	0	0	0	0	0	3321300
O60279	SUSD5	Sushi domain-containing protein 5	0	2	1	3	3	3	0	0	0	3	2	0	3	2	4	0	0	1	1	2	1	2	0	0	0	0	0	0	0	0	1	1	0	0	1	0	0	0	0	3922700	5814700	6321200	0	0	0	3656900	4376500
O60462	NRP2	Neuropilin-2	0	1	0	1	0	0	0	0	0	0	0	0	1	1	0	0	0	0	0	0	2	0	0	0	0	0	0	0	0	0	0	0	0	0	0	0	0	0	0	730510	0	0	0	0	0	0	0
O60888	CUTA	Protein CutA	1	3	3	4	3	4	4	1	4	4	3	3	3	4	4	3	3	4	3	4	3	3	4	2	4	3	1	4	3	4	3	4	4	3	2	3	0	32048000	24971000	20242000	35143000	123370000	36646000	0	31320000	57577000	44430000
O75071	EFCAB14	EF-hand calcium-binding domain-containing protein 14	1	1	1	1	0	1	1	0	1	1	1	0	2	1	1	1	1	1	1	1	1	1	1	1	1	1	0	1	1	1	1	1	1	1	1	1	0	0	0	0	0	0	0	0	0	0	0
O75077	ADAM23	Disintegrin and metalloproteinase domain-containing protein 23	0	0	1	1	0	0	0	0	1	2	1	0	1	1	1	0	0	0	0	0	0	1	0	0	0	0	0	1	1	1	1	0	0	0	0	0	0	0	0	0	0	0	0	0	0	2295100	0
O75078	ADAM11	Disintegrin and metalloproteinase domain-containing protein 11	1	0	0	1	2	0	0	0	0	2	4	1	2	0	1	0	0	1	1	2	0	0	0	0	0	0	0	0	3	0	0	1	0	0	0	0	0	0	0	0	3726000	0	0	0	0	2981300	3875700
O75144	ICOSLG	ICOS ligand	0	1	1	1	1	2	1	0	1	1	1	0	2	1	2	1	2	2	1	1	2	1	1	0	1	2	1	1	1	1	1	1	2	1	1	2	0	0	0	0	0	16643000	0	0	0	0	0
O75326	SEMA7A	Semaphorin-7A	7	9	9	14	14	12	9	7	8	12	14	9	10	9	11	10	11	12	11	12	8	10	9	6	8	10	9	11	8	10	6	6	8	9	8	10	53171000	70557000	56649000	159800000	156500000	122290000	59086000	58407000	54953000	155820000	144350000
O75503	CLN5	Ceroid-lipofuscinosis neuronal protein 5	1	0	0	0	0	0	2	1	0	1	2	3	1	0	2	0	2	0	1	1	1	2	0	0	3	3	2	2	1	3	0	0	0	0	0	3	0	0	0	0	0	0	2858700	0	0	0	4887600
O75509	TNFRSF21	Tumor necrosis factor receptor superfamily member 21	2	2	2	1	2	1	2	1	2	2	1	1	2	1	2	0	1	2	2	3	2	2	1	2	2	2	2	2	2	2	1	2	2	1	1	2	8750000	9427700	10552000	0	14736000	0	10342000	0	8943700	12395000	0
O75711	SCRG1	Scrapie-responsive protein 1	2	2	2	2	2	2	2	2	2	2	2	2	2	2	2	2	2	3	2	2	2	2	2	2	2	2	2	2	1	2	2	3	3	2	2	2	30209000	34370000	25697000	33157000	29522000	41605000	44030000	38110000	40854000	31728000	34232000
O75752	B3GALNT1	UDP-GalNAc:beta-1,3-N-acetylgalactosaminyltransferase 1	1	2	1	2	1	0	0	1	1	2	2	1	1	2	2	1	0	1	2	2	1	1	1	1	1	1	0	1	1	2	0	0	1	1	0	1	0	1657200	0	2119200	0	0	0	0	0	2269600	2417700
O75787	ATP6AP2	Renin receptor	1	2	1	1	1	3	3	2	2	2	3	3	3	2	4	4	3	3	3	1	3	3	3	1	3	1	1	3	0	2	2	1	2	1	2	1	0	4306500	0	0	0	6926600	5451700	5413200	6896700	8590800	7777600
O75882	ATRN	Attractin	6	6	6	7	6	8	7	4	6	9	6	7	6	6	7	7	7	7	7	6	6	8	5	7	7	9	4	8	6	9	6	7	8	7	7	9	27068000	28691000	26773000	25842000	27827000	20190000	27439000	23110000	21842000	30406000	28810000
O94760	DDAH1	N(G),N(G)-dimethylarginine dimethylaminohydrolase 1	0	1	0	2	1	0	1	0	0	3	2	2	3	3	3	1	0	0	1	2	2	2	0	0	1	1	1	1	2	2	1	0	0	0	0	1	0	0	0	2989300	0	0	0	0	0	3359300	2269200
O94769	ECM2	Extracellular matrix protein 2	4	7	5	6	5	4	7	6	5	6	7	2	6	4	4	3	4	4	4	5	9	6	5	4	7	6	6	6	5	7	4	4	5	4	4	6	20542000	19731000	18005000	15356000	15196000	10968000	19154000	21292000	21170000	19857000	21212000
O94856	NFASC	Neurofascin	8	9	9	14	13	15	9	9	9	17	14	15	10	12	11	11	10	7	10	10	10	11	11	7	11	9	12	10	11	14	10	10	11	10	10	9	53799000	52456000	47242000	86573000	83359000	61713000	48235000	48924000	39678000	96800000	83419000
O94910	ADGRL1	Latrophilin-1	3	3	2	6	5	7	3	3	3	10	8	4	4	5	5	3	5	3	6	5	4	2	2	2	2	3	2	7	4	6	0	2	1	1	1	3	12382000	10242000	10655000	19365000	18106000	16686000	9948100	11238000	8608100	34008000	24115000
O94919	ENDOD1	Endonuclease domain-containing 1 protein	6	7	6	7	8	7	10	6	7	9	9	7	8	9	8	4	4	4	7	7	7	6	6	7	6	8	6	6	6	6	7	6	5	5	5	8	34507000	29661000	29371000	30495000	27589000	25184000	25758000	29043000	22700000	38060000	37699000
O94985	CLSTN1	Calsyntenin-1	12	16	14	16	18	17	15	12	16	18	17	17	19	17	17	13	13	16	19	17	16	14	16	13	14	15	12	17	13	17	13	15	15	14	13	15	237060000	248400000	243880000	421340000	435160000	404390000	321500000	317100000	302540000	428600000	379630000
O95206	PCDH8	Protocadherin-8	0	0	0	0	2	1	0	0	0	1	1	0	3	0	0	0	0	0	1	1	1	0	0	0	0	0	0	0	0	0	0	0	0	0	0	0	0	0	0	0	2865800	0	0	0	0	0	0
O95428	PAPLN	Papilin	0	0	0	2	2	2	2	2	1	1	1	2	0	0	1	1	0	0	1	0	0	1	1	1	1	1	1	1	0	0	2	2	0	0	0	1	0	0	0	0	0	3171300	2611300	3630300	0	0	0
O95445	APOM	Apolipoprotein M	2	1	0	1	0	0	1	0	1	0	1	0	1	1	1	2	2	1	1	2	0	2	2	1	1	1	0	1	0	0	2	2	2	2	0	1	8085000	0	0	0	0	0	0	0	0	0	0
O95502	NPTXR	Neuronal pentraxin receptor	5	7	5	6	4	8	6	4	6	7	6	5	8	6	6	6	5	5	6	8	8	4	6	5	7	6	4	6	4	7	4	5	4	4	4	6	75761000	88014000	96188000	133370000	112240000	106580000	69334000	82573000	74246000	152130000	142640000
O95967	EFEMP2	EGF-containing fibulin-like extracellular matrix protein 2	1	3	2	3	4	3	5	4	4	3	4	4	5	4	5	2	2	2	4	3	3	3	4	3	3	4	5	3	3	3	3	0	2	0	0	4	0	9611400	10195000	8722100	8010600	9701100	9125100	11993000	10109000	12278000	10504000
P00338	LDHA	L-lactate dehydrogenase A chain	2	2	2	2	2	2	1	1	2	3	2	2	3	3	1	1	2	1	2	3	3	2	1	1	1	2	1	3	2	2	2	1	1	2	1	2	2287500	2880400	2728200	2824000	2109500	4803400	0	0	3100500	3659400	4043100
P00441	SOD1	Superoxide dismutase [Cu-Zn]	2	4	5	4	3	3	4	2	4	4	3	4	5	4	4	5	4	5	5	5	3	4	4	3	4	5	3	5	4	4	4	5	5	4	5	5	243100000	171480000	153250000	222990000	222710000	254240000	194900000	218450000	134070000	289030000	225630000
P00450	CP	Ceruloplasmin	27	31	30	25	27	29	30	23	29	28	24	25	27	27	27	32	28	34	31	31	25	27	33	27	31	30	27	28	24	31	25	30	31	31	33	30	1197400000	1081700000	1244100000	915370000	971640000	1048200000	1256300000	959150000	1033000000	900550000	833380000
P00505	GOT2	Aspartate aminotransferase, mitochondrial	0	0	0	1	0	0	0	0	0	1	1	2	1	0	0	1	0	0	1	1	1	1	0	0	0	0	0	1	0	0	0	0	0	0	0	0	0	0	0	0	0	0	0	0	0	0	0
P00558	PGK1	Phosphoglycerate kinase 1	2	2	1	3	2	2	3	2	2	3	4	2	3	2	3	2	1	2	2	3	2	2	3	2	2	2	2	2	3	3	3	2	2	3	2	2	3540600	3587400	0	3545100	4219800	3878400	4172500	5153000	0	3395500	4227800
P00734	F2	Prothrombin	17	20	18	15	17	17	17	15	17	17	17	14	17	15	16	20	20	21	16	17	15	20	19	17	21	17	18	19	16	17	14	19	18	21	22	17	567740000	473320000	454710000	366660000	372090000	268810000	378130000	448090000	396080000	284350000	315250000
P00736	C1R	Complement C1r subcomponent	19	18	16	18	16	16	18	14	16	17	16	16	15	13	14	17	19	19	17	16	17	15	18	17	17	20	17	18	16	15	16	16	17	17	17	20	178620000	168030000	177450000	128280000	125700000	143940000	182800000	207930000	182950000	158500000	154850000
P00738	HP	Haptoglobin	9	9	10	7	9	9	7	7	9	8	6	7	7	8	7	9	9	10	8	9	7	8	9	7	9	9	8	8	8	10	7	8	7	8	8	9	816060000	577220000	761660000	815990000	792720000	701420000	378100000	338780000	399800000	598200000	730560000
P00739	HPR	Haptoglobin-related protein	1	0	0	1	1	1	2	1	0	0	0	1	1	0	1	2	2	2	1	1	1	2	3	2	2	2	2	0	0	2	0	1	1	2	2	2	0	0	0	0	0	0	3341400	0	0	0	0
P00740	F9	Coagulation factor IX	3	3	1	4	4	2	3	3	4	1	2	0	1	2	2	5	2	3	1	1	2	6	5	5	5	4	3	5	4	4	2	5	6	5	5	4	4641300	5460000	0	4863600	4319100	4070300	5162800	4707400	4969400	0	3528700
P00742	F10	Coagulation factor X	2	0	0	0	0	0	0	0	0	0	1	0	2	0	0	0	0	0	0	0	0	0	1	1	1	1	1	0	1	0	0	0	0	0	0	1	3055500	0	0	0	0	0	0	0	0	0	0
P00746	CFD	Complement factor D	7	7	8	7	7	6	7	8	7	8	7	7	8	8	8	7	7	8	7	8	8	8	9	8	8	7	7	7	7	8	8	8	8	7	7	7	61073000	68865000	61229000	37918000	45252000	32921000	88990000	86933000	80580000	33680000	37005000
P00747	PLG	Plasminogen	23	23	25	23	24	22	27	24	24	24	24	23	24	24	23	23	23	24	23	23	23	26	27	24	24	25	24	27	23	25	24	25	24	23	25	25	904680000	710110000	733200000	578790000	480570000	421530000	831910000	797780000	804160000	444120000	476440000
P00748	F12	Coagulation factor XII	7	9	7	6	6	6	6	6	7	6	5	6	6	7	7	7	7	9	7	7	7	7	7	8	7	7	5	6	6	6	6	8	7	7	8	7	86546000	68925000	70263000	58993000	43316000	49343000	41246000	34477000	34119000	41946000	44600000
P00751	CFB	Complement factor B	14	17	22	13	15	17	15	12	15	14	15	12	14	14	15	19	19	17	15	18	12	14	16	14	17	17	14	16	15	16	17	17	16	18	17	17	582490000	482250000	491490000	407690000	381500000	366840000	424680000	401160000	389680000	362580000	348470000
P01008	SERPINC1	Antithrombin-III	14	18	17	15	15	16	13	13	16	16	14	13	17	14	15	15	16	18	14	16	15	15	18	17	18	16	16	14	14	16	13	17	19	16	17	16	550790000	556890000	596680000	468700000	425140000	427610000	413240000	430110000	487860000	337320000	378900000
P01009	SERPINA1	Alpha-1-antitrypsin	20	22	22	20	20	20	19	18	20	20	19	21	22	21	22	22	22	21	20	19	20	22	22	22	22	22	22	22	22	23	22	21	22	22	22	22	7299300000	7918600000	7401300000	4841200000	5466800000	4746000000	4309400000	4003400000	4869700000	2388700000	2170600000
P01011	SERPINA3	Alpha-1-antichymotrypsin	12	14	13	12	14	14	14	12	13	14	12	11	15	12	15	13	13	17	14	12	13	13	13	13	14	14	13	14	14	14	12	15	13	14	13	14	1170500000	866260000	811310000	838080000	697100000	757070000	915950000	959200000	961440000	664200000	681010000
P01019	AGT	Angiotensinogen	15	14	15	14	15	16	15	12	14	15	14	14	16	14	15	15	15	16	15	15	14	15	16	15	15	15	14	14	13	15	15	16	16	15	15	15	892810000	1428800000	1468800000	1447200000	2371800000	1785600000	1560600000	1127100000	1446100000	1901400000	1786000000
P01023	A2M	Alpha-2-macroglobulin	44	50	47	45	44	48	47	45	46	49	47	46	50	48	50	50	50	52	47	48	45	48	49	41	49	49	47	47	48	52	47	50	49	49	50	49	2368700000	2457200000	2638000000	1978700000	2338400000	2348200000	2251300000	1954300000	2316100000	2235300000	1961100000
P01024	C3	Complement C3	71	80	80	70	68	77	72	68	78	69	67	66	76	68	67	68	80	83	69	65	65	74	76	74	71	73	68	71	69	74	69	70	77	74	79	73	6371200000	5631900000	5824600000	4536700000	4092900000	3874800000	4716800000	4831900000	4943100000	3660900000	3634500000
P01031	C5	Complement C5	16	19	19	16	14	12	18	15	17	13	15	13	15	18	15	20	23	22	12	18	16	23	23	19	20	19	16	19	15	18	19	20	19	23	28	19	89677000	67193000	79621000	62120000	60312000	59689000	61963000	61846000	60717000	43450000	47212000
P01033	TIMP1	Metalloproteinase inhibitor 1	7	7	7	7	7	7	7	5	7	7	7	6	7	7	7	7	7	7	7	7	7	7	7	6	7	7	7	7	7	7	7	6	7	7	7	7	144650000	135340000	126620000	91452000	122880000	103420000	129260000	156500000	165410000	112770000	103980000
P01034	CST3	Cystatin-C	11	11	13	11	11	11	11	11	10	11	11	11	11	11	10	11	11	11	11	11	11	11	11	11	10	11	11	11	10	11	11	11	11	11	11	11	3964700000	5343000000	4833200000	5277900000	4615400000	4416800000	4065600000	2784700000	4364800000	5573200000	4233700000
P01042	KNG1	Kininogen-1	14	15	14	13	13	15	15	12	15	12	12	14	13	12	12	16	15	16	14	15	12	14	16	15	16	14	14	15	12	12	13	15	14	15	15	14	830410000	655480000	572310000	520350000	417010000	407390000	664890000	706380000	581580000	383930000	392750000
P01210	PENK	Proenkephalin-A	5	5	5	4	3	4	5	4	5	5	5	5	5	5	5	5	4	5	5	5	5	5	6	4	4	5	4	5	5	5	5	6	5	5	4	5	78944000	63549000	66463000	86561000	63381000	67588000	58024000	65793000	50556000	116480000	89587000
P01213	PDYN	Proenkephalin-B	1	1	0	1	1	0	1	0	0	1	1	0	1	0	0	0	0	0	1	1	2	1	1	1	0	0	0	0	0	0	0	1	0	0	2	0	0	0	0	0	0	0	0	0	0	0	0
P01344	IGF2	Insulin-like growth factor II	4	4	4	4	3	3	4	3	4	4	4	3	4	4	4	3	3	4	3	4	3	4	3	3	5	3	4	4	3	3	3	3	5	3	3	3	97276000	73499000	90540000	85225000	65019000	45940000	102890000	100170000	88901000	112210000	86469000
P01591	JCHAIN	Immunoglobulin J chain	0	0	1	0	1	0	0	0	1	0	0	0	0	1	1	1	0	1	0	0	0	2	1	1	0	0	1	1	1	1	2	3	4	0	0	0	0	0	0	0	0	0	0	0	0	0	0
P01599	IGKV1-17	Ig kappa chain V-I region Gal	1	2	2	1	0	0	1	0	1	0	0	0	1	0	1	2	1	2	2	2	2	2	2	2	1	1	1	2	2	2	2	2	1	2	1	1	10667000	7100300	7532500	4644300	0	0	5621300	0	6677000	0	0
P01602	IGKV1-5	Ig kappa chain V-I region HK102	2	1	1	1	1	0	1	1	0	0	1	1	1	0	2	1	2	1	2	1	1	0	1	0	2	2	2	2	1	2	1	2	2	2	2	2	23295000	0	0	0	0	0	0	0	0	0	0
P01619	IGKV3-20	Ig kappa chain V-III region B6	3	3	3	3	3	2	2	2	3	2	2	2	2	2	2	3	3	3	3	3	3	3	2	3	3	3	3	3	3	3	3	3	3	3	3	3	146830000	130170000	132840000	84596000	78817000	57283000	120780000	130840000	105730000	49325000	69775000
P01703	IGLV1-40	Ig lambda chain V-I region NEWM	1	1	1	0	0	0	0	0	0	0	0	0	0	1	1	0	0	1	1	2	1	1	1	0	2	0	0	1	2	2	2	2	1	2	1	0	0	0	0	0	0	0	0	0	0	0	0
P01742	IGHV1-69	Ig heavy chain V-I region EU	1	0	1	1	0	1	0	0	0	0	1	0	0	0	1	0	1	0	2	1	1	2	2	2	1	1	1	2	1	2	1	2	2	1	0	1	0	0	0	0	0	0	0	0	0	0	0
P01833	PIGR	Polymeric immunoglobulin receptor	0	0	0	0	0	0	0	0	0	0	0	0	0	0	0	0	0	0	2	0	0	0	0	0	0	0	0	0	0	0	0	0	0	0	0	0	0	0	0	0	0	0	0	0	0	0	0
P01834	IGKC	Ig kappa chain C region	5	6	8	5	6	5	6	5	6	6	5	4	6	5	5	6	6	6	6	6	6	6	6	5	6	6	5	6	5	6	6	6	6	6	6	6	2223500000	2787000000	3129700000	1729000000	2134300000	2332800000	4134200000	2629500000	3292100000	1320000000	1573100000
P01857	IGHG1	Ig gamma-1 chain C region	6	7	6	6	7	6	10	8	9	7	7	6	7	7	7	6	6	7	9	9	8	8	8	8	8	8	8	7	7	6	7	6	7	8	8	8	5170300000	6128500000	6437600000	5396400000	7296200000	5196600000	9756700000	8678100000	10245000000	3309200000	3470100000
P01859	IGHG2	Ig gamma-2 chain C region	6	6	8	5	6	7	6	4	6	6	5	3	6	4	4	6	7	7	6	6	6	6	6	4	6	6	6	6	6	6	5	6	6	7	7	6	1841300000	2035600000	2355600000	1182400000	1478700000	1295400000	1915200000	1073100000	1656000000	1117700000	1352200000
P01860	IGHG3	Ig gamma-3 chain C region	4	4	5	4	4	4	3	4	4	4	4	4	4	4	4	4	4	4	4	4	4	4	4	4	4	4	4	4	3	4	4	4	4	3	4	4	128040000	194570000	215300000	314080000	271680000	193200000	196120000	122400000	145900000	70411000	87997000
P01861	IGHG4	Ig gamma-4 chain C region	3	3	3	4	5	4	5	3	4	5	4	3	5	3	4	5	6	6	3	3	3	4	4	4	5	5	3	2	3	3	2	3	3	2	3	5	153430000	179960000	130750000	132930000	131050000	118930000	266940000	262920000	270820000	101680000	98153000
P01871	IGHM	Ig mu chain C region	7	8	9	7	9	8	7	3	6	5	3	7	9	9	8	9	9	6	7	8	7	9	10	9	9	8	8	9	6	9	8	9	10	8	9	8	41946000	37029000	44061000	35686000	49724000	33344000	34214000	27961000	28414000	17873000	14574000
P01876	IGHA1	Ig alpha-1 chain C region	3	3	4	3	3	3	3	3	3	3	3	3	3	3	3	3	3	3	3	3	3	3	3	3	3	3	3	3	3	3	3	3	3	3	3	3	2342300000	2266500000	2381700000	881110000	725600000	924560000	4184300000	2981500000	3485000000	455730000	647580000
P01877	IGHA2	Ig alpha-2 chain C region	3	4	4	3	2	3	3	3	3	3	3	3	3	3	3	3	3	4	3	3	3	3	3	3	3	3	3	3	3	3	3	4	3	3	3	3	169750000	123030000	122590000	37983000	24854000	35646000	228500000	218710000	176820000	10943000	14520000
P01880	IGHD	Ig delta chain C region	0	0	0	0	0	0	0	0	0	0	0	0	0	0	3	2	1	2	0	2	0	0	4	0	3	3	1	3	1	1	0	0	0	3	2	3	0	0	0	0	0	0	0	0	0	0	0
P02452	COL1A1	Collagen alpha-1(I) chain	6	7	5	4	5	6	6	7	8	6	6	4	10	6	5	5	7	8	7	6	7	7	7	9	5	6	6	6	5	5	7	8	7	8	6	6	39307000	35597000	38084000	35718000	31729000	25029000	44033000	46606000	47740000	32869000	28429000
P02461	COL3A1	Collagen alpha-1(III) chain	1	1	1	3	3	1	2	2	2	3	2	2	3	2	3	1	2	1	2	1	1	2	1	2	1	3	3	2	2	2	1	1	2	0	0	3	0	0	0	5655700	4771600	0	5963000	6854100	6094400	4750700	4641500
P02647	APOA1	Apolipoprotein A-I	21	21	20	19	20	22	20	17	22	18	18	20	22	21	20	22	22	23	20	21	21	21	24	19	19	20	20	20	18	20	22	21	24	23	25	20	3506700000	3541500000	3257900000	2042100000	1630800000	2160400000	2658300000	2272700000	2827400000	1184000000	1471300000
P02649	APOE	Apolipoprotein E	9	12	11	13	13	13	12	12	11	13	12	12	12	11	11	11	11	11	12	11	11	12	12	12	11	11	11	12	11	12	11	11	11	11	11	11	1065900000	964030000	907700000	3224200000	3457600000	3583900000	1953200000	2480400000	2198100000	3487600000	3210100000
P02652	APOA2	Apolipoprotein A-II	5	6	5	4	4	4	5	4	5	5	4	4	5	5	5	5	5	6	5	5	5	5	7	4	4	6	4	5	4	6	6	6	5	5	5	6	196370000	277850000	367420000	103890000	99733000	132010000	240270000	163320000	245070000	90405000	97915000
P02671	FGA	Fibrinogen alpha chain	10	8	10	12	10	11	10	9	10	9	11	10	10	10	12	15	15	15	10	12	9	14	15	14	15	14	11	11	8	13	7	10	13	14	15	14	190820000	118860000	158610000	158370000	148320000	110740000	128770000	121990000	118420000	73929000	91456000
P02675	FGB	Fibrinogen beta chain	14	17	18	16	13	15	16	13	16	13	14	14	16	17	16	19	20	23	16	16	14	18	20	17	19	16	15	17	11	16	12	14	16	18	19	16	398100000	223640000	352940000	264620000	294990000	263410000	252340000	216230000	254720000	135950000	180500000
P02679	FGG	Fibrinogen gamma chain	10	11	10	12	11	12	12	11	10	10	10	12	10	11	11	11	14	13	11	10	11	11	13	12	10	11	12	12	9	12	7	9	11	11	11	11	385910000	227910000	389870000	276900000	310280000	268410000	243230000	233970000	252440000	155550000	192490000
P02745	C1QA	Complement C1q subcomponent subunit A	2	2	2	2	2	2	2	2	2	2	2	2	2	2	2	1	2	3	2	2	2	2	1	2	2	1	2	1	2	2	2	3	3	2	2	1	17491000	21107000	15172000	9236000	7989600	19978000	19761000	14320000	21081000	17470000	11758000
P02746	C1QB	Complement C1q subcomponent subunit B	4	4	3	4	5	5	6	5	4	5	4	4	6	5	5	3	6	6	5	6	6	5	5	5	3	5	6	4	4	4	3	4	5	4	4	5	87265000	76334000	78491000	68276000	62688000	57826000	63242000	98230000	89898000	72198000	87720000
P02747	C1QC	Complement C1q subcomponent subunit C	4	4	4	4	4	4	4	4	4	3	4	4	4	4	4	3	4	4	4	4	4	4	4	4	4	4	4	4	4	4	3	4	4	4	4	4	136420000	91321000	103740000	88480000	81707000	70382000	106460000	121510000	106900000	95713000	92516000
P02748	C9	Complement component C9	8	8	8	7	10	8	8	8	8	8	9	8	8	8	7	7	8	9	8	8	8	8	8	8	9	10	8	8	8	9	7	8	8	8	8	10	105120000	92116000	109320000	117370000	99806000	126680000	71077000	78130000	79568000	77532000	72265000
P02749	APOH	Beta-2-glycoprotein 1	15	15	15	15	13	14	15	14	15	15	15	14	15	15	14	15	15	15	14	15	14	15	15	14	15	15	15	15	15	14	15	15	15	15	13	15	1154500000	993200000	956020000	785270000	964100000	772290000	1049400000	1068100000	1059000000	655350000	788400000
P02750	LRG1	Leucine-rich alpha-2-glycoprotein	6	7	7	7	9	7	8	5	7	9	7	7	8	7	7	7	8	8	8	8	7	7	8	7	8	8	7	8	7	8	8	8	8	7	7	8	53016000	63225000	72312000	80630000	89611000	136530000	74076000	60384000	85530000	95670000	98141000
P02751	FN1	Fibronectin	45	51	48	50	48	51	52	45	50	53	48	45	54	53	51	49	49	54	50	51	47	48	48	47	50	47	46	52	47	55	41	50	50	47	51	47	1430800000	1113200000	1264600000	1355800000	1281600000	1249200000	1397400000	1523100000	1444100000	1667900000	1498300000
P02753	RBP4	Retinol-binding protein 4	6	6	6	5	5	7	6	6	5	6	6	6	6	6	5	7	6	6	6	5	5	6	6	6	6	6	6	5	5	6	5	6	6	5	5	6	113870000	179200000	141590000	83466000	122760000	185110000	205260000	125180000	186960000	112860000	93399000
P02760	AMBP	Protein AMBP	7	7	7	7	7	6	7	6	7	6	6	7	7	8	8	8	7	9	6	6	6	8	8	8	8	8	7	8	8	8	8	9	9	8	9	8	132580000	124720000	141470000	108980000	138130000	114880000	158770000	126200000	130130000	78885000	98526000
P02763	ORM1	Alpha-1-acid glycoprotein 1	5	5	6	6	6	7	5	6	5	6	5	6	5	5	5	5	5	5	5	5	5	5	5	6	5	5	5	6	5	6	5	5	5	5	6	5	1807500000	1837500000	2136500000	1742600000	1729300000	1459000000	1453300000	1392200000	1403100000	1149900000	1186000000
P02765	AHSG	Alpha-2-HS-glycoprotein	6	6	11	5	6	6	6	5	7	6	5	6	7	5	5	5	6	6	6	6	6	7	6	5	7	6	6	6	4	6	6	7	7	7	7	6	786690000	919870000	801700000	376100000	377350000	449380000	577480000	449370000	560420000	377440000	431340000
P02766	TTR	Transthyretin	11	11	12	11	11	10	11	11	12	12	11	11	12	12	11	12	11	12	11	12	12	12	12	11	12	11	11	12	11	12	12	12	11	11	12	11	1724200000	2092600000	2046600000	1246400000	1116600000	1489800000	2336200000	1939700000	2805600000	2133100000	1816300000
P02768	ALB	Serum albumin	21	53	71	43	43	43	58	45	47	44	43	38	51	43	45	50	49	53	52	48	45	46	53	51	53	51	44	51	44	48	46	55	53	51	53	51	160070000000	190930000000	176000000000	96099000000	112620000000	107630000000	159130000000	127160000000	151710000000	72352000000	84417000000
P02774	GC	Vitamin D-binding protein	51	20	23	21	21	21	20	20	21	21	20	20	22	21	20	21	21	22	21	20	19	20	22	21	21	21	20	22	21	22	18	23	20	19	22	20	2834400000	2550600000	2409800000	2298700000	2085700000	1708100000	2499900000	2291200000	2222900000	1521800000	1434600000
P02787	TF	Serotransferrin	43	44	53	43	44	45	46	43	43	44	41	42	44	42	41	39	43	43	43	43	43	44	44	41	44	43	42	46	41	44	41	43	46	43	43	43	27621000000	29992000000	30519000000	22281000000	22178000000	23825000000	25754000000	23858000000	25933000000	21894000000	20897000000
P02788	LTF	Lactotransferrin	0	0	0	0	0	0	0	0	0	1	1	0	0	0	0	0	0	0	4	0	0	0	0	0	0	0	0	0	0	0	2	0	0	0	0	0	0	0	0	0	0	0	0	0	0	0	0
P02790	HPX	Hemopexin	21	22	22	21	20	24	22	22	22	21	20	17	21	21	22	22	21	23	22	20	21	21	23	22	21	23	21	23	20	22	21	22	23	22	24	23	4810600000	4400100000	4195300000	3605600000	3450500000	3350200000	4390600000	3930900000	3935100000	2668400000	3110400000
P03950	ANG	Angiogenin	1	2	1	1	1	2	3	1	2	2	2	2	2	2	1	1	1	1	1	2	2	2	2	1	1	2	1	2	1	2	1	1	2	2	1	2	4998000	3804700	3033000	4876100	4185900	2745000	6504900	0	4113000	4283500	3459000
P03952	KLKB1	Plasma kallikrein	3	3	4	4	2	3	3	4	3	2	3	1	3	3	2	3	5	5	3	3	3	4	7	3	4	4	5	3	4	2	4	3	4	5	4	4	21815000	15634000	16827000	14908000	9836000	9271300	15137000	18905000	16201000	0	8944800
P04003	C4BPA	C4b-binding protein alpha chain	2	3	3	1	1	2	1	1	1	0	2	6	1	3	4	8	7	6	0	0	0	3	5	4	3	4	3	1	1	2	2	2	3	3	3	4	7027100	4662800	6157700	0	0	3652900	0	0	0	0	4467500
P04004	VTN	Vitronectin	7	8	6	7	8	8	8	7	7	7	5	5	7	7	4	7	6	7	6	8	6	7	8	7	7	8	7	8	7	6	5	5	7	8	8	8	265740000	263300000	233120000	244410000	293900000	222070000	275930000	270720000	266060000	127160000	146450000
P04070	PROC	Vitamin K-dependent protein C	2	2	3	3	3	2	3	3	3	3	2	2	4	3	3	2	2	4	2	3	2	3	4	3	3	4	3	4	3	3	2	3	3	3	2	4	8730200	6290600	7033900	8534600	9371400	9714800	7463300	12516000	9502200	7848900	7106000
P04075	ALDOA	Fructose-bisphosphate aldolase A	4	4	2	5	5	4	3	4	3	4	5	5	8	5	5	3	3	4	5	5	5	3	3	3	2	3	3	4	4	3	3	3	4	3	2	3	15834000	13454000	13759000	17290000	17203000	14991000	15835000	16960000	14430000	20700000	20169000
P04114	APOB	Apolipoprotein B-100	0	2	2	0	1	1	0	0	3	1	0	5	2	0	3	43	40	32	0	0	0	7	10	4	1	0	1	0	1	1	0	0	2	7	8	0	0	0	1705000	0	0	0	0	0	0	0	0
P04156	PRNP	Major prion protein	1	3	1	3	2	2	2	1	1	2	2	2	3	3	3	2	3	2	2	2	2	2	2	1	1	1	2	3	2	1	2	2	3	2	1	1	0	114950000	0	143360000	151920000	124660000	73536000	0	0	158180000	166170000
P04180	LCAT	Phosphatidylcholine-sterol acyltransferase	3	5	3	4	5	4	5	3	4	4	4	3	5	3	3	4	4	3	4	4	3	3	4	3	3	4	3	4	3	4	3	4	4	3	4	4	24382000	22780000	20368000	29953000	37513000	36422000	16406000	17365000	18196000	32676000	31213000
P04196	HRG	Histidine-rich glycoprotein	11	13	10	11	11	12	13	12	11	12	11	9	13	13	13	12	12	13	13	12	11	11	12	12	13	13	13	13	11	12	13	12	13	10	13	13	296050000	341180000	309350000	163720000	175470000	233830000	264090000	195560000	217630000	209630000	258300000
P04216	THY1	Thy-1 membrane glycoprotein	4	4	4	4	4	4	4	4	3	4	4	4	4	4	4	4	4	4	4	4	4	4	4	4	4	4	4	4	4	4	4	4	4	4	4	4	165910000	167660000	169660000	276690000	241150000	218490000	186990000	159510000	145600000	307380000	263390000
P04217	A1BG	Alpha-1B-glycoprotein	14	17	16	14	13	14	16	13	16	16	14	14	16	16	15	17	17	17	16	17	16	16	16	14	17	16	14	17	16	16	17	16	17	17	17	16	546480000	588070000	635650000	433010000	476610000	529950000	509330000	390340000	537720000	402610000	402960000
P04275	VWF	von Willebrand factor	0	0	0	0	0	0	0	0	0	2	1	2	0	0	0	0	0	0	1	0	0	0	0	0	0	0	0	0	2	0	0	0	0	0	0	0	0	0	0	0	0	0	0	0	0	2902600	0
P04278	SHBG	Sex hormone-binding globulin	0	0	1	1	1	1	1	1	1	1	1	2	2	0	3	1	2	4	2	2	1	1	1	1	1	1	0	1	0	1	0	0	0	1	2	1	0	0	0	0	0	0	0	0	0	0	0
P04406	GAPDH	Glyceraldehyde-3-phosphate dehydrogenase	3	5	5	6	5	5	4	4	6	6	5	6	6	5	6	5	6	6	5	6	6	4	5	5	6	6	5	6	6	6	6	5	5	5	5	6	21219000	22438000	27415000	38171000	48672000	44684000	16380000	20326000	29465000	69834000	62397000
P04430	IGKV1-16	Ig kappa chain V-I region BAN	1	1	0	1	1	0	2	2	2	0	0	0	0	0	0	2	0	0	2	2	1	0	0	0	2	2	2	2	1	2	1	2	1	1	2	2	0	0	0	0	0	0	3757300	4920400	4540300	0	0
P04433	IGKV3-11	Ig kappa chain V-III region VG	2	2	2	2	2	2	2	2	2	2	2	2	2	2	2	2	2	3	2	2	2	2	2	2	2	2	2	2	2	2	2	2	2	2	2	2	62259000	52059000	43101000	32950000	29817000	14056000	75573000	78617000	60611000	22535000	26486000
P05060	CHGB	Secretogranin-1	11	13	15	15	13	15	11	11	12	15	16	14	16	16	15	12	13	13	15	14	13	14	13	13	11	12	11	15	13	14	12	11	11	10	10	12	899930000	733950000	745890000	1134000000	1239000000	982120000	899530000	958680000	989830000	1177800000	1122100000
P05067	APP	Amyloid beta A4 protein	11	12	12	14	14	15	14	12	13	16	14	14	14	13	13	13	14	14	14	15	13	13	13	10	13	14	13	14	12	14	12	13	11	12	13	14	258720000	260210000	230910000	646760000	542740000	502690000	346770000	288420000	261880000	769240000	813770000
P05090	APOD	Apolipoprotein D	4	5	9	4	5	5	4	5	5	5	5	4	5	4	6	5	5	6	5	5	5	5	5	5	6	5	5	5	5	5	5	6	6	6	5	5	3098800000	2680900000	2457700000	2170600000	1728100000	1758400000	2265500000	2355400000	2301200000	1694800000	1800900000
P05154	SERPINA5	Plasma serine protease inhibitor	5	5	5	4	7	5	6	3	4	4	5	5	7	5	6	6	6	6	5	6	4	7	7	6	5	4	6	6	6	5	5	6	6	6	6	4	34649000	27432000	19995000	32918000	30245000	25248000	34658000	39725000	39023000	13022000	13542000
P05155	SERPING1	Plasma protease C1 inhibitor	11	12	9	11	8	11	12	12	10	10	11	10	14	11	13	12	12	11	10	12	9	12	13	11	11	12	12	11	10	13	10	14	12	12	13	12	391420000	437920000	457000000	338340000	400410000	310050000	387160000	403450000	430680000	416700000	410400000
P05156	CFI	Complement factor I	7	9	9	11	9	10	9	10	9	9	7	8	7	9	10	9	11	10	10	9	7	9	11	9	10	9	7	10	8	11	7	11	9	10	9	9	101140000	84837000	77451000	96334000	77905000	69960000	79691000	97923000	86015000	61747000	56628000
P05160	F13B	Coagulation factor XIII B chain	0	0	0	0	1	0	0	0	0	1	1	1	1	1	1	2	1	0	0	0	1	2	0	1	0	0	2	1	1	1	1	2	0	1	1	0	0	0	0	0	0	0	0	0	0	0	0
P05408	SCG5	Neuroendocrine protein 7B2	2	2	4	5	3	3	4	4	4	4	3	3	5	4	3	2	2	3	5	3	4	1	4	4	2	2	2	3	1	4	2	1	3	1	1	2	46023000	52580000	34315000	80937000	59056000	60341000	46063000	54819000	44576000	77352000	79705000
P05413	FABP3	Fatty acid-binding protein, heart	0	1	0	0	0	0	0	0	0	0	0	0	2	0	0	0	0	0	0	0	0	0	0	0	0	0	0	0	0	0	0	0	0	0	0	0	0	0	0	0	0	0	0	0	0	0	0
P05452	CLEC3B	Tetranectin	6	6	6	7	8	7	8	7	7	8	7	7	8	8	8	8	6	8	7	8	6	7	8	7	8	7	7	7	5	7	7	7	6	7	6	7	220190000	185580000	199040000	200140000	216040000	179680000	267170000	326650000	288610000	278490000	277040000
P05543	SERPINA7	Thyroxine-binding globulin	3	4	5	5	5	8	3	1	4	6	5	6	2	4	5	4	4	4	3	6	3	5	3	2	4	6	5	4	4	6	4	3	4	3	8	6	35150000	36754000	39725000	24449000	31377000	46932000	22456000	0	29466000	24318000	25415000
P05546	SERPIND1	Heparin cofactor 2	7	9	7	9	9	8	9	6	8	10	9	10	9	9	8	8	10	9	9	8	9	9	10	11	9	10	10	10	7	11	9	9	10	9	9	10	97719000	67470000	68408000	70520000	70211000	63673000	90015000	88344000	78563000	51941000	72441000
P05937	CALB1	Calbindin	0	0	0	0	1	0	1	0	0	2	0	1	1	2	0	0	0	1	2	1	1	0	0	0	0	0	0	1	0	1	1	0	0	0	0	0	0	0	0	0	0	0	0	0	0	3789400	0
P06276	BCHE	Cholinesterase	0	2	1	1	1	1	0	0	0	1	1	0	1	1	1	0	1	1	0	1	0	0	0	0	1	1	0	1	1	1	2	0	1	1	2	1	0	1592000	0	0	0	0	0	0	0	0	0
P06312	IGKV4-1	Ig kappa chain V-IV region	3	2	2	3	2	2	2	1	2	2	2	2	2	2	2	3	3	2	3	2	2	2	3	2	3	3	3	3	3	1	2	2	2	3	3	3	17041000	14119000	16535000	8916100	8887800	10636000	16801000	0	14186000	4148600	5887500
P06331	IGHV4-34	Ig heavy chain V-II region ARH-77	1	1	1	1	1	1	1	1	1	1	1	1	1	1	1	1	1	1	1	1	1	1	1	1	2	2	1	1	1	1	1	1	1	1	1	2	30200000	29394000	29381000	25029000	22576000	12662000	15544000	20183000	0	11794000	13973000
P06396	GSN	Gelsolin	9	11	15	11	10	9	10	10	11	10	9	9	14	11	11	12	12	12	12	11	9	10	12	9	13	10	13	13	11	11	10	12	13	12	13	10	2148200000	2264000000	1658100000	2143400000	1777700000	1736900000	1722600000	1578400000	1529400000	1739500000	1744600000
P06681	C2	Complement C2	8	11	9	9	8	4	7	6	7	8	6	5	10	10	8	13	11	12	8	9	7	12	10	9	11	9	10	9	10	11	10	11	10	13	10	9	51692000	36257000	35138000	28587000	24338000	18791000	29857000	28730000	28624000	21713000	21129000
P06727	APOA4	Apolipoprotein A-IV	17	17	15	15	16	13	15	15	17	16	17	15	15	17	18	15	16	18	15	15	16	17	16	17	15	14	16	16	14	15	17	16	18	17	16	14	396270000	453360000	366710000	287040000	257270000	209040000	275990000	278600000	385850000	407170000	471020000
P06733	ENO1	Alpha-enolase	1	0	0	2	2	3	2	1	0	3	4	3	0	0	1	0	1	0	2	2	1	0	0	1	0	1	0	0	3	2	0	1	0	0	0	1	0	0	0	5955800	10541000	6448300	6276500	0	0	7913000	7102900
P06744	GPI	Glucose-6-phosphate isomerase	0	0	0	0	1	0	1	0	1	3	0	2	0	1	0	0	0	1	2	1	2	0	0	0	0	1	0	1	0	1	0	0	1	1	0	1	0	0	0	0	0	0	0	0	0	1666400	0
P06865	HEXA	Beta-hexosaminidase subunit alpha	1	0	1	2	2	1	0	0	0	2	1	1	0	0	0	1	1	1	2	1	1	0	1	1	1	0	2	1	1	1	1	1	1	1	2	0	0	0	0	0	5533900	0	0	0	0	4053900	0
P07195	LDHB	L-lactate dehydrogenase B chain	3	3	3	4	4	3	4	2	2	4	5	4	5	3	3	4	1	3	2	4	4	3	4	2	2	3	1	5	1	4	3	4	3	2	2	3	7962800	12919000	14056000	12690000	20084000	34937000	12549000	15081000	13978000	13610000	17077000
P07225	PROS1	Vitamin K-dependent protein S	11	11	10	12	11	12	13	12	11	12	12	11	11	11	12	9	10	11	11	10	11	12	11	11	12	11	11	12	10	12	11	12	10	11	10	11	143920000	112340000	116950000	101500000	78192000	82902000	119990000	136900000	123940000	115530000	113920000
P07333	CSF1R	Macrophage colony-stimulating factor 1 receptor	3	4	3	4	4	5	3	1	3	5	4	4	6	4	4	3	3	3	2	3	2	5	3	2	3	5	3	5	4	5	4	3	3	4	3	5	29042000	36346000	32205000	18369000	21415000	36207000	24404000	0	15936000	38524000	37509000
P07339	CTSD	Cathepsin D	10	9	9	11	10	9	9	9	11	10	12	10	11	11	11	9	9	8	11	11	11	11	11	9	10	11	10	10	9	12	9	8	10	9	9	11	105650000	94301000	87402000	133540000	108740000	98912000	126790000	127870000	114870000	134140000	111800000
P07357	C8A	Complement component C8 alpha chain	3	4	2	3	4	4	4	2	2	2	2	2	2	2	2	5	4	5	2	4	2	7	6	4	6	4	3	4	2	2	2	1	4	4	4	4	18009000	11143000	13911000	14570000	12223000	11769000	10153000	15739000	11971000	9289200	9591700
P07358	C8B	Complement component C8 beta chain	8	7	4	5	3	3	6	5	3	3	2	5	5	3	5	8	7	10	3	3	3	9	10	8	8	7	5	7	5	9	4	6	7	8	10	7	27653000	21815000	15456000	13189000	11575000	9441000	16954000	12826000	16847000	7505900	8192400
P07360	C8G	Complement component C8 gamma chain	6	6	5	6	6	5	6	5	6	2	4	5	6	5	5	6	6	7	6	6	6	5	6	6	6	6	5	5	6	6	6	5	6	6	5	6	51126000	38032000	36481000	33983000	25174000	27613000	33929000	41811000	35091000	13564000	18392000
P07585	DCN	Decorin	3	5	1	4	4	3	3	2	3	3	2	3	2	1	2	2	3	4	5	3	3	2	5	4	5	4	4	3	3	3	3	5	4	4	3	4	9109300	9135100	0	10938000	11360000	16193000	11416000	7789200	13348000	14335000	13450000
P07602	PSAP	Prosaposin	6	8	7	9	9	9	9	6	8	9	7	7	9	8	8	7	9	9	9	8	9	8	7	7	8	8	7	8	6	9	5	7	7	7	8	8	92891000	82725000	83241000	151550000	171180000	109730000	97460000	109900000	87029000	161330000	172620000
P07686	HEXB	Beta-hexosaminidase subunit beta	2	3	2	3	4	3	3	1	3	4	4	3	1	1	3	1	1	1	4	4	4	3	2	3	3	3	3	4	4	2	1	3	3	2	3	3	8505300	6607400	6932900	15464000	13695000	8190600	6706100	0	6636400	13520000	12202000
P07711	CTSL	Cathepsin L1	2	1	0	3	2	2	1	1	1	2	3	2	2	1	1	1	2	3	2	2	3	0	1	2	2	3	2	1	2	1	1	0	1	2	1	3	16611000	0	0	23730000	24726000	0	0	0	0	21487000	22772000
P07737	PFN1	Profilin-1	2	2	2	2	2	0	2	2	2	3	3	0	2	1	2	2	2	2	2	2	2	2	2	2	2	2	2	3	2	2	2	3	2	2	1	2	6224700	4224000	5178700	4896700	5429900	0	6787300	7650600	7040300	4902700	4918200
P07858	CTSB	Cathepsin B	3	2	1	4	3	4	4	3	3	5	4	4	6	4	4	3	3	2	5	3	5	3	3	3	2	4	2	2	4	4	3	1	1	1	3	4	14888000	15012000	0	21493000	17390000	23350000	17692000	21322000	14900000	23949000	25064000
P07942	LAMB1	Laminin subunit beta-1	1	0	0	3	2	2	1	0	1	6	7	2	5	5	3	1	1	1	3	4	3	1	0	1	2	2	2	2	2	2	0	2	1	1	1	2	0	0	0	3274400	3620700	2283200	0	0	0	3870900	4137200
P07998	RNASE1	Ribonuclease pancreatic	2	3	3	3	3	2	3	3	3	3	3	2	3	3	3	2	3	2	2	3	3	3	3	3	3	3	3	3	2	3	2	3	3	1	1	3	112650000	134070000	182580000	117790000	69729000	96410000	128050000	115760000	141160000	139540000	117530000
P08123	COL1A2	Collagen alpha-2(I) chain	6	5	4	4	3	2	5	5	8	6	4	2	8	5	6	6	4	7	5	6	6	5	7	6	6	7	7	6	3	5	4	5	6	6	5	7	22927000	19942000	18481000	16086000	11776000	8651100	23037000	24929000	22648000	18271000	15873000
P08174	CD55	Complement decay-accelerating factor	2	3	3	4	4	5	3	3	3	5	5	3	6	5	5	3	3	2	5	3	4	4	2	4	2	2	3	4	5	3	2	2	3	3	1	2	18745000	14326000	15617000	19405000	21284000	17722000	16034000	16615000	17639000	23697000	23409000
P08185	SERPINA6	Corticosteroid-binding globulin	2	3	4	3	3	3	3	3	2	3	3	3	4	3	3	3	5	3	3	3	4	3	4	3	4	4	3	3	3	2	3	5	4	3	3	4	40040000	47500000	40778000	35630000	23962000	24542000	37401000	25218000	37369000	24190000	25619000
P08195	SLC3A2	4F2 cell-surface antigen heavy chain	1	2	1	1	1	0	1	1	0	0	3	0	2	3	2	1	1	0	1	2	1	1	0	1	1	1	1	1	2	2	1	1	1	1	0	1	0	0	0	0	0	0	0	0	0	0	0
P08253	MMP2	72 kDa type IV collagenase	8	9	7	8	8	10	9	8	11	12	10	8	11	9	12	9	9	10	11	9	9	10	8	10	11	10	10	14	11	14	8	11	9	10	10	10	30187000	27471000	23397000	30238000	25241000	29635000	36363000	38596000	34961000	34144000	31569000
P08294	SOD3	Extracellular superoxide dismutase [Cu-Zn]	7	6	5	6	6	6	6	7	6	5	5	5	7	7	7	3	5	5	4	4	5	5	5	5	7	7	7	7	7	5	5	5	6	5	4	7	171900000	161410000	156950000	105230000	129050000	124340000	166770000	214500000	174730000	179270000	147700000
P08571	CD14	Monocyte differentiation antigen CD14	6	9	8	6	6	6	8	7	8	8	8	7	8	8	8	8	8	8	7	8	8	8	6	6	8	8	4	8	7	8	8	8	8	8	8	8	114930000	122770000	136900000	106510000	159900000	139110000	156380000	124760000	156380000	119710000	160880000
P08603	CFH	Complement factor H	40	45	42	41	36	36	43	40	41	41	42	39	42	43	42	39	42	39	41	42	39	41	44	43	44	41	43	44	44	43	36	41	40	42	41	41	1323800000	1239700000	1227400000	960090000	893960000	771650000	1266900000	1280300000	1335000000	1028000000	948240000
P08670	VIM	Vimentin	0	0	0	0	0	0	0	0	0	0	0	0	0	0	0	0	0	0	0	0	0	0	0	0	0	2	0	0	0	4	0	1	0	0	0	2	0	0	0	0	0	0	0	0	0	0	0
P08697	SERPINF2	Alpha-2-antiplasmin	7	12	10	9	10	10	10	8	11	8	8	9	11	10	9	12	11	12	9	11	9	11	12	10	11	11	10	11	9	12	11	13	11	10	12	11	203220000	187580000	173080000	124560000	136040000	139530000	153430000	135190000	158970000	104450000	116470000
P09104	ENO2	Gamma-enolase	2	1	2	3	3	6	5	2	1	5	2	3	4	2	3	3	2	2	5	4	3	2	3	3	1	3	1	3	2	3	3	3	1	1	1	3	6535100	0	4853400	6434400	7052900	10248000	5157000	5612700	9402700	12781000	8429100
P09211	GSTP1	Glutathione S-transferase P	0	0	0	1	0	1	2	2	3	1	1	0	1	1	1	3	0	0	1	1	1	2	0	0	2	2	3	3	2	2	1	2	1	2	0	2	0	0	0	0	0	0	2852300	3133400	2633600	0	0
P09382	LGALS1	Galectin-1	0	2	0	1	1	1	2	2	3	3	2	2	3	1	2	3	1	2	2	2	2	3	2	1	3	1	3	4	0	4	0	2	2	2	1	1	0	7162200	0	10401000	9776400	8439700	6466400	9298200	15682000	7989200	13911000
P09417	QDPR	Dihydropteridine reductase	1	1	1	1	1	0	1	1	1	1	1	1	2	0	1	1	1	1	1	1	1	2	1	1	1	2	3	2	0	1	1	1	1	1	1	2	0	0	2463000	0	3934600	0	0	0	0	2133500	4131800
P09486	SPARC	SPARC	7	7	7	6	8	6	7	6	7	8	7	7	8	7	8	8	6	7	7	6	9	7	7	6	8	7	6	8	8	8	7	7	7	7	7	7	50837000	54157000	50276000	67001000	58905000	53394000	66543000	57522000	66619000	79788000	60429000
P09603	CSF1	Macrophage colony-stimulating factor 1	3	2	3	3	2	3	4	2	3	4	4	2	5	5	4	3	3	4	4	4	4	3	4	3	4	3	4	4	3	4	3	3	3	3	3	3	22328000	18543000	20006000	19562000	17058000	18261000	18912000	22221000	21037000	26622000	24723000
P09668	CTSH	Pro-cathepsin H	3	2	2	2	2	2	2	3	4	5	4	2	1	2	2	3	3	4	5	5	3	2	1	3	3	4	4	2	2	3	3	3	2	3	3	4	10062000	9555800	8043900	7998200	8773100	5432700	10876000	8809800	7598500	15120000	12414000
P09871	C1S	Complement C1s subcomponent	10	13	10	11	12	10	11	10	11	11	12	9	10	10	8	10	9	10	11	12	11	12	13	11	11	11	11	12	13	11	11	11	11	11	12	11	195840000	196580000	204920000	145910000	146070000	204840000	208310000	207090000	193790000	189840000	167530000
P09936	UCHL1	Ubiquitin carboxyl-terminal hydrolase isozyme L1	0	2	0	2	0	0	0	0	0	2	0	1	1	0	0	0	0	1	1	1	1	0	1	0	0	0	0	0	0	2	0	0	0	0	0	0	0	2277800	0	1946700	0	0	0	0	0	2590600	0
P09972	ALDOC	Fructose-bisphosphate aldolase C	4	6	4	8	8	6	7	5	7	9	7	5	10	8	8	1	5	6	8	8	7	9	7	5	3	3	4	7	6	6	4	7	6	3	2	3	18772000	18315000	20274000	25628000	27183000	40632000	26445000	17848000	21325000	26640000	29027000
P0C0L4	C4A	Complement C4-A	2	2	2	2	2	2	2	2	2	2	2	2	2	2	2	2	1	2	2	2	1	2	3	2	2	2	2	2	2	2	0	0	0	2	2	2	63714000	32617000	42871000	63426000	70425000	69238000	77907000	51955000	46717000	41301000	63629000
P0C0L5	C4B	Complement C4-B	3	4	3	2	2	3	3	3	4	2	2	2	4	3	3	2	2	2	4	3	4	3	3	3	2	2	2	3	3	3	4	3	3	3	4	2	3610900000	3981300000	4174400000	3702500000	3998200000	3627900000	3976900000	4117900000	4455500000	2145100000	2170800000
P0CG06		Ig lambda-3 chain C regions	1	1	2	1	1	1	1	1	1	1	1	1	1	1	1	1	1	1	1	1	1	1	1	1	1	1	1	1	1	1	1	1	1	1	1	1	1460300000	1089100000	1081700000	1007800000	1345300000	894660000	1498900000	1998200000	1070400000	421360000	567340000
P0DJI8	SAA1	Serum amyloid A-1 protein	0	0	0	0	0	0	0	0	0	0	0	0	0	0	0	0	0	0	0	0	0	0	0	0	0	3	0	0	0	1	0	0	0	0	0	3	0	0	0	0	0	0	0	0	0	0	0
P10253	GAA	Lysosomal alpha-glucosidase	1	1	0	1	1	0	0	0	0	2	2	0	1	0	1	1	1	0	1	1	1	1	0	0	1	0	1	1	1	0	0	0	0	0	0	0	0	0	0	0	0	0	0	0	0	4379900	2107200
P10451	SPP1	Osteopontin	7	7	8	7	7	7	7	6	7	7	7	7	6	7	7	4	6	7	7	7	7	5	5	7	7	7	6	7	6	5	6	6	5	6	6	7	580070000	581150000	594870000	780000000	759640000	590010000	457050000	462770000	346580000	587150000	518540000
P10586	PTPRF	Receptor-type tyrosine-protein phosphatase F	1	1	0	2	1	3	1	1	0	3	4	3	3	1	2	0	1	0	2	1	1	0	0	1	0	1	0	0	0	1	0	2	1	0	0	1	0	0	0	4590200	0	6329100	0	0	0	5090500	5628500
P10599	TXN	Thioredoxin	1	1	1	1	1	1	1	1	2	1	1	1	1	1	1	1	1	1	0	1	1	1	1	1	1	1	1	1	1	0	1	1	1	1	1	1	0	0	0	0	0	0	0	0	5873700	0	0
P10643	C7	Complement component C7	5	8	4	15	12	11	13	12	12	13	13	9	17	15	17	19	16	20	16	16	15	16	17	16	18	16	15	15	15	13	20	19	20	14	12	16	39377000	36116000	18876000	141080000	139370000	117710000	117630000	119790000	125250000	99397000	84506000
P10645	CHGA	Chromogranin-A	12	13	12	13	13	12	12	12	12	14	14	14	14	14	15	11	10	11	12	12	13	10	10	10	10	10	11	13	11	13	10	12	12	7	9	10	1197300000	1141200000	1078000000	1763800000	1510500000	1463300000	1059800000	1078700000	1054100000	1988000000	1820200000
P10721	KIT	Mast/stem cell growth factor receptor Kit	0	0	0	1	1	0	0	0	1	2	1	0	1	1	1	0	0	1	0	0	0	1	0	0	0	0	0	1	1	1	0	0	0	1	0	0	0	0	0	0	0	0	0	0	0	2310300	0
P10745	RBP3	Retinol-binding protein 3	0	0	0	0	0	0	0	0	0	3	2	2	0	0	0	0	0	0	0	0	0	0	0	0	0	0	0	0	0	0	0	0	0	0	0	0	0	0	0	0	0	0	0	0	0	1747600	2393300
P10909	CLU	Clusterin	16	16	13	16	16	16	15	15	16	16	16	14	18	16	16	15	16	16	17	15	15	14	14	15	17	15	16	18	13	18	14	15	17	16	16	15	4444500000	5380700000	3940300000	5630800000	5962400000	4531300000	4219300000	4576500000	5051200000	5773000000	7203800000
P11021	HSPA5	78 kDa glucose-regulated protein	6	6	5	6	8	7	7	6	7	8	9	8	9	8	8	8	4	5	6	6	6	6	6	6	5	6	5	9	6	6	6	5	7	5	3	6	13653000	11490000	11559000	16706000	13171000	11339000	13812000	15284000	11507000	14667000	15020000
P11047	LAMC1	Laminin subunit gamma-1	1	3	0	3	3	2	2	1	1	4	7	4	2	4	4	2	2	0	3	4	3	1	0	1	0	3	3	2	3	1	1	2	2	1	1	3	0	3534300	0	4469100	5492000	4053400	3863400	0	0	4964300	5663600
P11362	FGFR1	Fibroblast growth factor receptor 1	0	0	0	1	2	2	0	0	0	0	2	2	1	1	1	0	0	0	1	0	0	0	0	0	0	0	0	0	2	1	0	0	0	0	0	0	0	0	0	0	19916000	15235000	0	0	0	0	14269000
P12109	COL6A1	Collagen alpha-1(VI) chain	8	9	9	11	11	11	12	9	10	13	12	12	10	11	11	10	8	10	10	13	12	8	12	7	9	9	9	9	8	9	6	9	7	9	10	9	74778000	76387000	73719000	158870000	139460000	103770000	83713000	98635000	83053000	151560000	146860000
P12110	COL6A2	Collagen alpha-2(VI) chain	0	1	0	1	1	1	0	0	2	1	0	0	1	0	1	2	1	1	1	1	1	0	1	0	0	1	1	0	0	0	0	0	1	0	2	1	0	0	0	0	0	0	0	0	1546300	0	0
P12111	COL6A3	Collagen alpha-3(VI) chain	3	3	2	3	1	2	5	1	3	6	2	2	6	3	4	2	2	2	5	4	6	5	0	0	4	2	4	3	2	2	3	6	4	5	1	2	5270000	5744100	4479800	6130300	0	5306800	5137000	0	6878400	7923800	7418100
P12259	F5	Coagulation factor V	8	8	6	10	8	8	11	8	10	13	11	7	8	7	9	8	7	5	6	4	5	8	5	7	10	10	9	10	8	9	6	7	7	8	7	10	22164000	18419000	14825000	19188000	14368000	17173000	27964000	27966000	19908000	22984000	27926000
P12318	FCGR2A	Low affinity immunoglobulin gamma Fc region receptor II-a	0	1	0	2	0	0	1	0	0	2	0	0	1	2	0	0	1	2	2	2	1	0	1	0	2	2	0	1	1	1	0	0	0	2	0	2	0	0	0	2093100	0	0	0	0	0	2926900	0
P13473	LAMP2	Lysosome-associated membrane glycoprotein 2	2	2	2	2	2	2	2	2	2	2	2	2	2	2	2	2	2	2	2	2	2	2	2	2	2	2	2	2	2	2	2	2	1	1	2	2	14896000	31485000	26370000	17473000	14582000	42222000	30095000	16368000	20889000	25898000	22167000
P13521	SCG2	Secretogranin-2	9	12	7	11	11	10	10	8	10	13	12	9	12	10	10	8	9	8	12	10	12	11	9	8	8	10	9	13	9	11	9	9	9	6	7	10	110800000	136380000	101850000	176290000	151630000	106680000	106520000	119830000	94812000	214740000	193350000
P13591	NCAM1	Neural cell adhesion molecule 1	14	17	15	15	16	16	14	12	16	17	17	15	17	17	17	15	14	13	17	18	17	16	17	15	16	16	15	16	16	16	13	14	13	15	13	16	287810000	301250000	293700000	365050000	316960000	333900000	291770000	258200000	282340000	405050000	379750000
P13611	VCAN	Versican core protein	5	5	2	5	6	1	4	3	2	9	5	2	7	5	5	5	3	5	4	4	3	3	3	4	3	2	3	5	5	6	2	4	2	3	4	2	10154000	10859000	9071600	10262000	6996500	0	9862900	11855000	0	19610000	10949000
P13671	C6	Complement component C6	9	8	9	4	6	6	7	5	7	6	7	6	7	10	9	13	11	13	10	8	7	11	11	11	10	13	7	9	8	10	8	11	8	10	9	13	41416000	29060000	32585000	23342000	26618000	26844000	28205000	27106000	24262000	18969000	27119000
P13796	LCP1	Plastin-2	0	0	0	1	0	0	0	0	0	0	0	0	0	0	0	0	0	0	0	0	1	0	1	0	2	0	0	0	0	0	0	0	0	1	0	0	0	0	0	0	0	0	0	0	0	0	0
P13987	CD59	CD59 glycoprotein	2	2	2	2	2	2	2	2	2	2	2	2	3	2	2	2	2	2	2	2	2	2	2	2	2	2	2	2	2	2	2	2	2	2	2	2	144500000	135240000	122460000	177170000	155580000	152700000	128570000	140280000	136880000	173320000	147970000
P14151	SELL	L-selectin	3	4	3	2	1	0	2	2	2	2	2	2	3	2	3	2	2	2	2	2	1	2	3	3	3	4	2	2	2	3	2	3	3	4	2	4	9254500	6344500	7923000	3952500	0	0	4912500	5159000	4365700	3737700	4271000
P14207	FOLR2	Folate receptor beta	1	2	0	1	0	1	1	0	1	2	0	0	3	2	1	1	1	1	2	1	1	0	1	1	1	2	1	1	1	1	1	1	1	1	1	2	0	6127600	0	0	0	0	0	0	0	0	0
P14209	CD99	CD99 antigen	1	2	0	1	0	0	0	0	0	0	0	0	0	0	1	0	0	0	0	0	0	0	0	1	1	0	1	0	0	0	1	1	1	0	0	0	0	5517200	0	0	0	0	0	0	0	0	0
P14314	PRKCSH	Glucosidase 2 subunit beta	1	1	1	2	1	2	1	1	1	1	1	2	1	2	0	1	1	0	2	1	0	0	0	1	0	1	1	1	0	1	0	0	1	0	1	1	0	0	0	14051000	0	9499200	0	0	0	0	0
P14543	NID1	Nidogen-1	2	0	0	3	1	2	2	2	2	7	7	2	5	3	1	1	1	1	2	1	7	0	1	2	1	1	1	6	3	0	0	2	0	0	1	1	6166000	0	0	5137400	4989000	4224200	5428800	6550600	6304400	10129000	11461000
P14618	PKM	Pyruvate kinase PKM	11	12	11	12	12	13	11	11	11	13	14	12	15	15	12	10	12	11	12	14	12	11	14	11	10	10	8	12	11	11	11	14	12	13	8	10	66053000	56054000	61397000	86786000	69658000	62019000	70277000	93297000	67646000	86510000	102850000
P15502	ELN	Elastin	0	1	0	1	1	1	1	2	1	1	1	0	1	0	1	0	1	0	1	0	1	0	0	0	0	0	1	1	0	1	0	0	1	0	0	0	0	0	0	0	0	0	0	3528800	0	0	0
P15586	GNS	N-acetylglucosamine-6-sulfatase	0	0	0	1	1	1	1	0	0	2	2	1	1	0	0	0	0	0	1	0	1	0	0	0	1	0	0	1	2	1	0	0	0	1	0	0	0	0	0	0	0	0	0	0	0	3498100	2855400
P16035	TIMP2	Metalloproteinase inhibitor 2	2	6	5	3	4	5	6	4	4	4	4	3	6	6	4	4	4	4	5	6	6	6	6	2	6	5	3	6	4	6	5	5	6	4	5	5	46537000	37162000	35003000	36597000	33868000	42933000	53587000	54460000	51926000	38510000	35386000
P16070	CD44	CD44 antigen	1	1	1	2	2	2	1	1	1	1	1	1	2	1	1	1	1	1	2	2	2	1	1	1	1	2	1	2	1	1	1	1	1	1	1	2	0	24660000	34200000	59590000	24167000	0	0	0	40406000	26058000	27793000
P16519	PCSK2	Neuroendocrine convertase 2	0	0	0	1	1	0	0	0	0	3	2	0	0	0	0	0	0	0	1	0	0	0	0	0	0	0	0	0	0	1	0	0	0	0	0	0	0	0	0	0	0	0	0	0	0	2794000	2080800
P16870	CPE	Carboxypeptidase E	6	7	7	9	10	8	7	6	9	9	10	9	10	9	9	7	7	11	8	8	10	8	8	8	7	7	5	8	8	10	7	8	6	7	8	7	95958000	96275000	86983000	215590000	221510000	149940000	127230000	145260000	119730000	179700000	175940000
P17174	GOT1	Aspartate aminotransferase, cytoplasmic	3	7	6	9	9	7	7	5	5	9	10	8	7	9	8	5	4	6	8	8	6	7	6	4	3	4	4	6	6	5	4	7	4	3	4	4	29495000	29391000	23840000	36177000	41090000	34039000	29520000	28797000	30789000	42814000	34786000
P17900	GM2A	Ganglioside GM2 activator	4	4	4	4	3	4	4	3	3	4	4	3	4	4	4	4	4	5	5	4	4	4	4	3	4	4	4	4	4	4	4	2	3	3	3	4	161110000	156260000	125150000	186610000	169740000	156580000	133660000	161830000	183150000	197250000	177090000
P17936	IGFBP3	Insulin-like growth factor-binding protein 3	1	3	1	3	3	2	3	3	2	2	3	2	2	1	3	2	3	3	2	2	1	1	2	3	2	2	2	3	1	2	1	2	2	1	2	2	0	4578700	0	7056900	8558700	4810900	5290400	8999200	6972800	6084000	6830500
P18065	IGFBP2	Insulin-like growth factor-binding protein 2	5	6	4	5	6	5	6	5	6	6	6	5	7	7	7	5	5	6	6	6	5	6	6	5	7	6	5	7	6	6	5	5	6	6	5	6	155810000	144970000	123490000	130160000	121610000	107580000	181080000	206710000	195000000	164740000	169260000
P18428	LBP	Lipopolysaccharide-binding protein	1	1	0	1	0	1	1	1	0	0	0	0	0	0	2	0	0	2	0	0	0	2	1	1	2	0	0	0	1	1	1	0	1	1	2	0	0	0	0	0	0	0	0	0	0	0	0
P18669	PGAM1	Phosphoglycerate mutase 1	2	1	0	0	1	1	1	1	1	4	3	2	4	4	3	2	1	1	3	3	3	2	2	0	0	1	0	3	2	2	0	2	2	2	2	1	4006300	0	0	0	0	0	0	0	0	5926000	6134300
P19021	PAM	Peptidyl-glycine alpha-amidating monooxygenase	12	13	8	14	13	13	15	10	13	15	14	14	16	12	16	10	11	11	14	13	14	13	13	11	12	13	13	11	11	13	9	11	11	10	8	13	64812000	63080000	58187000	89640000	74309000	73571000	67029000	65140000	68064000	98746000	101910000
P19022	CDH2	Cadherin-2	5	7	5	10	8	8	6	6	7	8	11	9	8	9	7	8	5	7	8	7	7	7	6	6	8	6	7	7	9	8	5	5	5	6	7	6	121330000	109190000	94031000	125980000	126220000	111290000	99757000	106270000	103240000	141170000	138900000
P19320	VCAM1	Vascular cell adhesion protein 1	1	1	1	1	1	0	1	2	1	1	2	0	2	2	2	1	0	0	1	1	2	2	2	1	2	0	0	2	1	3	1	1	1	1	1	0	0	0	0	0	0	0	0	1976500	0	0	0
P19652	ORM2	Alpha-1-acid glycoprotein 2	6	6	5	5	6	5	6	6	5	5	4	5	5	5	5	6	6	5	5	6	4	6	6	6	5	6	6	5	4	6	6	6	7	5	6	6	415650000	513600000	500660000	193240000	253940000	215930000	344690000	241060000	359930000	237040000	183430000
P19823	ITIH2	Inter-alpha-trypsin inhibitor heavy chain H2	6	8	7	7	8	8	6	6	9	8	7	7	8	6	7	12	13	12	5	8	4	12	13	10	9	9	10	11	7	11	9	9	13	13	11	9	126540000	90321000	113120000	95135000	84177000	74938000	108360000	99613000	94512000	45992000	70187000
P19827	ITIH1	Inter-alpha-trypsin inhibitor heavy chain H1	4	5	5	3	3	2	5	4	5	2	3	3	4	3	4	9	8	7	4	3	3	6	8	5	4	5	5	3	2	5	5	10	8	5	6	5	38123000	24988000	31594000	24656000	15339000	9821200	35865000	36752000	27867000	8362200	25468000
P19835	CEL	Bile salt-activated lipase	0	0	0	0	0	0	0	0	0	0	0	0	0	0	0	0	0	0	0	0	0	0	0	0	0	0	0	2	0	0	6	6	7	6	2	0	0	0	0	0	0	0	0	0	0	0	0
P19961	AMY2B	Alpha-amylase 2B	0	0	0	0	0	0	0	0	0	2	0	0	0	0	0	0	0	0	0	0	1	0	0	0	0	0	1	0	0	0	0	0	0	0	0	0	0	0	0	0	0	0	0	0	0	586460	0
P20062	TCN2	Transcobalamin-2	1	1	0	1	0	1	2	1	1	3	1	0	2	2	2	2	1	2	2	1	2	1	1	1	3	0	0	1	1	1	1	1	2	1	2	0	0	0	0	0	0	0	0	0	0	2030800	0
P20472	PVALB	Parvalbumin alpha	1	1	1	1	2	2	2	1	0	2	2	1	3	3	3	2	2	2	3	4	4	2	2	1	2	2	0	3	2	3	3	2	0	1	2	2	0	0	0	0	5053100	6686500	5454900	0	0	4064400	4012400
P20774	OGN	Mimecan	8	10	8	8	9	11	10	9	8	10	8	8	12	9	10	10	10	11	9	10	9	9	11	8	12	12	9	11	8	12	8	10	10	10	11	12	163730000	182740000	170770000	151660000	138950000	142620000	210500000	219150000	242210000	207820000	195950000
P20916	MAG	Myelin-associated glycoprotein	0	0	0	1	1	0	0	0	0	2	2	1	1	0	0	2	0	0	1	2	1	0	0	0	0	0	0	0	0	0	0	0	0	1	1	0	0	0	0	0	0	0	0	0	0	4499900	5239800
P20933	AGA	N(4)-(beta-N-acetylglucosaminyl)-L-asparaginase	0	0	0	0	1	1	1	0	0	0	1	0	0	1	0	0	1	1	1	2	1	1	1	1	1	1	1	0	1	0	0	1	0	0	1	1	0	0	0	0	0	0	0	0	0	0	0
P21246	PTN	Pleiotrophin	3	2	1	3	3	3	3	1	1	3	3	2	3	3	2	3	3	3	3	3	3	3	3	3	3	3	3	3	2	3	2	1	1	3	3	3	13527000	11700000	0	15713000	14022000	18603000	12120000	0	0	20028000	21499000
P21802	FGFR2	Fibroblast growth factor receptor 2	1	2	1	1	2	2	1	1	1	2	2	2	1	2	1	0	1	1	1	1	1	1	0	1	1	1	1	2	1	1	0	1	1	2	1	1	0	0	0	0	10220000	7831100	0	0	0	11449000	11315000
P21810	BGN	Biglycan	0	0	0	0	0	1	1	0	1	1	1	1	1	1	0	0	1	0	1	0	1	0	0	0	1	0	0	1	2	0	0	0	0	0	0	0	0	0	0	0	0	0	0	0	0	0	0
P22061	PCMT1	Protein-L-isoaspartate(D-aspartate) O-methyltransferase	1	1	1	2	2	2	2	2	2	2	3	2	3	2	3	1	1	2	2	2	2	2	2	2	2	1	1	1	2	2	1	2	2	1	1	1	0	0	0	3255500	4265400	1835100	2834200	2743400	2286800	5986500	6201000
P22105	TNXB	Tenascin-X	4	2	4	2	2	2	5	7	4	9	5	6	7	5	5	5	2	5	2	3	2	0	5	3	4	4	2	2	2	4	5	4	8	7	4	4	6570700	6141200	7110500	4238500	3636000	3964300	5999300	7056700	6112400	10116000	6968700
P22303	ACHE	Acetylcholinesterase	0	1	0	1	1	0	0	0	0	2	1	0	0	0	1	1	0	0	1	1	1	1	0	0	1	0	0	1	1	1	0	0	0	0	1	0	0	0	0	0	0	0	0	0	0	1314700	0
P22304	IDS	Iduronate 2-sulfatase	3	3	1	4	3	4	1	1	2	5	7	4	5	3	5	2	4	3	6	6	5	2	3	2	2	1	0	4	5	5	1	2	1	2	3	1	5782200	9712600	0	11944000	14712000	19466000	0	0	7828000	20575000	20375000
P22352	GPX3	Glutathione peroxidase 3	4	5	4	5	5	5	4	4	3	5	4	4	5	5	5	3	4	5	5	5	5	5	5	5	4	5	4	5	5	5	4	5	5	5	4	5	65793000	68548000	57296000	53371000	58540000	59009000	47847000	64155000	49718000	63714000	72143000
P22607	FGFR3	Fibroblast growth factor receptor 3	0	0	0	1	0	0	0	1	0	3	2	1	2	1	1	0	0	0	1	1	2	0	0	0	0	0	0	2	0	0	0	0	0	0	0	0	0	0	0	0	0	0	0	0	0	3898800	3569800
P22692	IGFBP4	Insulin-like growth factor-binding protein 4	3	4	3	4	3	4	4	4	3	3	3	4	4	4	4	3	4	3	3	3	3	4	3	4	3	4	4	3	3	3	3	3	4	2	2	4	28627000	29228000	24271000	29389000	30230000	22645000	31004000	38618000	29756000	29151000	28545000
P22748	CA4	Carbonic anhydrase 4	0	1	0	1	1	0	1	0	1	2	0	0	1	0	0	0	1	1	2	1	1	1	1	1	0	0	0	1	0	0	0	0	0	1	0	0	0	0	0	0	0	0	0	0	0	0	0
P22792	CPN2	Carboxypeptidase N subunit 2	0	0	0	1	1	1	1	0	0	0	1	1	1	0	1	1	1	2	0	0	0	0	2	0	0	1	0	1	0	1	0	0	0	1	1	1	0	0	0	0	0	0	0	0	0	0	0
P22891	PROZ	Vitamin K-dependent protein Z	0	1	1	0	0	0	0	1	0	0	0	0	0	0	0	1	1	0	0	0	0	2	1	2	0	0	0	0	0	0	1	0	0	1	2	0	0	0	0	0	0	0	0	0	0	0	0
P22897	MRC1	Macrophage mannose receptor 1	2	2	1	2	1	2	1	2	1	4	1	1	3	5	3	0	1	1	4	2	1	2	2	2	1	2	1	2	1	2	0	2	1	2	2	2	47567000	43579000	0	56962000	0	45013000	0	52260000	0	31871000	10143000
P23142	FBLN1	Fibulin-1	16	16	18	16	16	14	16	17	17	18	16	15	18	17	17	16	17	18	18	18	17	16	18	16	16	17	17	18	16	17	16	17	14	15	17	17	638870000	590260000	628480000	519460000	536230000	449720000	636220000	680040000	636020000	728440000	668580000
P23284	PPIB	Peptidyl-prolyl cis-trans isomerase B	3	3	3	3	5	3	3	1	3	4	4	3	2	3	3	3	3	3	3	3	2	3	3	3	3	4	3	2	2	3	3	3	3	3	3	4	9276500	10460000	8124200	13787000	14050000	7952100	13848000	0	10747000	18903000	16785000
P23468	PTPRD	Receptor-type tyrosine-protein phosphatase delta	4	7	4	7	7	5	3	3	4	9	5	6	7	8	6	4	3	6	7	4	4	3	4	5	4	3	4	4	5	4	5	5	2	4	4	3	22050000	23721000	19498000	25773000	21795000	19514000	16053000	16204000	16517000	27340000	26587000
P23470	PTPRG	Receptor-type tyrosine-protein phosphatase gamma	3	3	2	5	5	3	4	2	3	6	5	3	5	6	5	4	5	4	5	6	4	4	5	2	4	5	2	4	4	3	4	4	4	3	3	5	14777000	13625000	16139000	20552000	21217000	14083000	15467000	17016000	10521000	19051000	23883000
P23471	PTPRZ1	Receptor-type tyrosine-protein phosphatase zeta	4	6	3	7	5	6	4	4	4	6	9	5	8	5	6	4	4	5	5	7	5	7	6	5	4	5	5	6	5	5	4	4	4	5	4	5	42851000	44544000	40827000	62885000	57994000	52867000	43636000	41989000	48900000	77290000	75498000
P23515	OMG	Oligodendrocyte-myelin glycoprotein	3	2	2	3	4	3	2	2	2	4	4	4	3	3	3	3	3	2	3	3	3	2	2	1	2	3	3	3	3	2	2	1	1	2	2	3	31939000	54546000	60525000	69805000	65720000	59886000	31793000	0	51952000	103510000	70465000
P23528	CFL1	Cofilin-1	0	0	0	1	2	0	1	0	2	1	1	0	2	0	0	1	0	0	1	2	1	1	1	0	1	1	2	2	1	0	0	1	1	1	0	1	0	0	0	0	0	0	0	0	1951700	0	0
P24043	LAMA2	Laminin subunit alpha-2	1	0	0	3	3	2	3	1	2	5	5	1	9	5	5	1	1	1	6	5	4	1	1	1	1	0	2	1	2	3	1	0	1	1	1	0	0	0	0	4157300	3345100	3050800	3758200	0	2675800	4413500	6213700
P24592	IGFBP6	Insulin-like growth factor-binding protein 6	5	5	5	5	5	4	5	5	3	5	5	5	5	4	5	3	5	4	5	4	4	6	3	5	5	5	6	5	5	5	4	6	5	5	4	5	165160000	177110000	179910000	154840000	124910000	92249000	167920000	163500000	178910000	209800000	157090000
P24593	IGFBP5	Insulin-like growth factor-binding protein 5	1	1	0	1	2	1	1	0	2	1	1	0	1	1	1	2	2	1	1	2	1	2	1	2	1	2	1	1	1	2	2	2	1	2	1	2	3543400	0	0	4781500	6694000	0	5794900	0	5173600	0	0
P25311	AZGP1	Zinc-alpha-2-glycoprotein	14	13	10	13	10	11	10	11	12	12	13	12	11	11	11	12	14	13	11	10	9	13	13	12	13	14	13	13	9	12	11	14	11	13	12	14	527370000	471510000	449200000	373550000	293850000	358200000	368430000	385490000	375730000	398000000	410200000
P25774	CTSS	Cathepsin S	2	2	0	2	2	2	3	3	1	3	2	3	2	2	2	2	2	2	3	3	3	1	1	1	2	2	2	2	3	2	2	1	2	2	1	2	3939200	3500600	0	3595100	3673000	2885700	3171700	4610000	0	5573700	3872000
P26038	MSN	Moesin	0	0	0	0	0	1	2	1	1	0	0	0	0	0	0	0	0	0	2	2	3	0	1	0	0	0	0	0	0	0	1	1	0	1	0	0	0	0	0	0	0	0	1035800	0	0	0	0
P26927	MST1	Hepatocyte growth factor-like protein	1	1	0	1	0	0	1	0	0	1	0	0	0	0	0	2	3	0	0	0	0	1	0	1	2	3	0	0	0	0	1	2	3	0	1	3	0	0	0	0	0	0	0	0	0	0	0
P26992	CNTFR	Ciliary neurotrophic factor receptor subunit alpha	3	3	4	3	3	4	2	1	2	4	4	3	4	4	3	3	2	4	3	3	3	3	4	3	2	2	2	4	2	3	3	1	3	2	3	2	7459600	7424000	7527400	12541000	10969000	22708000	8897000	0	6857300	11790000	9739900
P27169	PON1	Serum paraoxonase/arylesterase 1	4	5	4	3	2	1	4	4	4	2	3	2	4	5	4	6	4	6	3	4	4	6	6	4	6	6	6	4	2	3	4	4	4	5	6	6	26407000	22119000	25709000	16566000	16360000	0	24567000	26171000	26922000	10762000	12423000
P27797	CALR	Calreticulin	6	7	6	7	6	6	7	5	5	7	7	6	7	4	6	6	8	6	7	5	6	5	7	6	4	8	6	6	7	7	7	7	6	5	6	8	44990000	34400000	39239000	50087000	38895000	41827000	43799000	49583000	37108000	47512000	43646000
P29279	CTGF	Connective tissue growth factor	0	1	0	0	0	0	0	0	1	1	1	0	2	1	0	0	0	0	0	1	1	1	1	0	0	0	1	1	0	1	0	1	0	0	0	0	0	0	0	0	0	0	0	0	0	0	0
P29622	SERPINA4	Kallistatin	6	9	7	6	7	4	6	6	6	6	5	4	8	7	6	10	9	11	5	7	5	9	10	6	8	8	8	8	4	8	10	10	10	9	10	8	55789000	54408000	53798000	33081000	33097000	27117000	40734000	31809000	36801000	22808000	29886000
P29762	CRABP1	Cellular retinoic acid-binding protein 1	0	0	0	0	0	0	0	0	0	0	0	0	0	0	0	0	0	0	0	0	0	0	0	0	0	0	0	0	0	2	0	0	0	0	0	0	0	0	0	0	0	0	0	0	0	0	0
P30086	PEBP1	Phosphatidylethanolamine-binding protein 1	5	6	5	4	4	4	5	4	5	6	5	5	6	6	6	5	5	5	6	6	5	5	5	4	5	5	4	4	5	6	5	5	5	5	3	5	65103000	65088000	70147000	101790000	100870000	84102000	92383000	109240000	88882000	110930000	102710000
P30101	PDIA3	Protein disulfide-isomerase A3	0	0	0	0	0	1	1	0	1	2	1	1	1	0	1	0	0	0	2	1	1	0	0	0	0	0	0	1	1	0	0	0	0	0	0	0	0	0	0	0	0	0	0	0	0	839630	0
P30530	AXL	Tyrosine-protein kinase receptor UFO	2	1	2	1	2	1	1	1	1	3	2	2	3	2	1	1	1	2	1	2	1	1	2	1	2	1	2	3	2	3	1	1	1	2	2	1	8632600	0	6040800	0	7561600	0	0	0	0	11929000	9218400
P31150	GDI1	Rab GDP dissociation inhibitor alpha	1	2	1	5	3	5	4	1	5	5	5	5	6	5	3	2	2	3	7	4	6	2	2	2	1	3	2	5	4	4	3	3	2	1	1	3	0	2987900	0	3979200	3988200	4270900	4106700	0	3918900	4700300	4398400
P32004	L1CAM	Neural cell adhesion molecule L1	2	5	1	7	5	6	5	2	3	7	6	6	5	4	3	1	3	1	6	6	5	5	2	3	1	2	2	4	4	3	1	1	0	0	0	2	7883900	8053200	0	16011000	13903000	15804000	9483200	8265300	7515100	17632000	15734000
P32119	PRDX2	Peroxiredoxin-2	1	2	1	2	2	1	1	1	2	4	2	1	3	2	2	1	1	2	2	3	3	1	2	1	1	1	1	2	2	2	1	1	1	1	2	1	7640900	6163400	0	9655800	4460800	15669000	9092200	5598200	6534600	10859000	11775000
P33908	MAN1A1	Mannosyl-oligosaccharide 1,2-alpha-mannosidase IA	2	4	2	4	4	3	4	1	4	4	6	4	3	3	3	1	1	4	3	3	2	2	1	2	4	2	2	2	2	2	4	3	3	1	2	2	6001000	6169000	6921200	6565700	5888200	8443400	7388000	0	6531700	7146800	8362200
P34096	RNASE4	Ribonuclease 4	2	2	3	2	2	2	3	3	3	2	3	3	3	3	2	1	1	1	2	3	3	2	2	2	2	2	2	2	2	2	2	2	2	2	1	2	14548000	10701000	13072000	12214000	9525200	8157200	15616000	18298000	13500000	20238000	12783000
P34931	HSPA1L	Heat shock 70 kDa protein 1-like	1	1	1	1	1	1	1	2	1	1	1	1	1	1	1	0	1	1	0	1	0	0	0	0	0	1	1	1	0	1	0	1	1	1	1	1	1017200000	0	0	0	0	0	0	1111600000	0	0	846400000
P35052	GPC1	Glypican-1	1	1	1	5	2	4	1	1	1	4	4	6	3	1	2	3	2	1	3	3	4	1	1	1	2	2	1	2	3	2	0	1	0	2	2	2	0	0	0	12424000	8048700	7874000	0	0	0	11888000	15389000
P35443	THBS4	Thrombospondin-4	1	1	1	4	4	3	3	2	2	5	4	3	2	2	1	1	1	1	1	2	3	2	1	2	2	2	3	1	1	1	1	1	2	0	1	2	5188900	22343000	26734000	24991000	16333000	12679000	7694600	12286000	25281000	19829000	8214000
P35555	FBN1	Fibrillin-1	1	2	0	3	2	0	2	2	3	4	4	0	1	3	1	1	0	1	1	0	1	3	2	1	2	1	3	3	1	0	0	1	2	0	0	1	0	0	0	2117800	1896800	0	0	0	1930900	2576500	2211500
P35613	BSG	Basigin	0	1	0	2	2	1	1	0	1	2	1	1	2	2	1	0	1	0	2	2	1	1	1	0	0	0	0	1	1	2	2	0	1	0	0	0	0	0	0	1679900	2635400	0	0	0	0	2598100	0
P35858	IGFALS	Insulin-like growth factor-binding protein complex acid labile subunit	5	2	1	4	2	5	4	3	4	2	4	3	7	4	5	2	5	3	6	8	6	10	9	5	5	4	5	7	3	4	6	6	7	5	4	4	7348400	5215800	0	7822100	5389700	10183000	7662100	7832900	9803900	4477900	5081700
P35908	KRT2	Keratin, type II cytoskeletal 2 epidermal	1	2	1	1	2	1	1	2	13	1	2	1	1	0	2	0	2	1	1	1	1	3	0	1	0	1	1	6	3	2	1	1	0	2	1	1	0	13589000	22619000	1348900	3528200	8707300	4225600	17980000	221300000	5771200	7185800
P36222	CHI3L1	Chitinase-3-like protein 1	14	14	12	12	12	12	12	9	14	13	14	11	16	16	13	14	12	13	15	15	14	10	14	9	13	12	13	12	11	13	13	12	13	13	14	12	295310000	184450000	153850000	136900000	130970000	139660000	136780000	150140000	158070000	143290000	123930000
P36955	SERPINF1	Pigment epithelium-derived factor	7	8	9	7	7	9	8	6	8	8	7	7	9	9	9	8	8	8	8	8	8	7	9	8	9	9	7	9	7	9	8	8	9	9	9	9	1664000000	1275600000	1324100000	1527600000	1745200000	1190400000	1694600000	1984000000	1459100000	1577000000	1462000000
P39060	COL18A1	Collagen alpha-1(XVIII) chain	3	5	4	3	3	4	4	3	5	6	3	5	4	2	4	4	5	6	4	3	4	3	3	3	5	5	3	5	3	4	2	4	4	2	4	5	22868000	20053000	19169000	16190000	13816000	16784000	24804000	24321000	23018000	25350000	23844000
P40189	IL6ST	Interleukin-6 receptor subunit beta	5	6	4	11	7	7	7	6	4	8	7	6	7	8	7	6	4	7	9	6	8	6	7	5	5	6	5	6	5	8	4	4	5	6	6	6	17806000	23112000	21733000	28352000	25695000	27587000	25446000	22470000	21266000	37400000	32536000
P40925	MDH1	Malate dehydrogenase, cytoplasmic	1	1	0	1	2	1	0	2	0	2	3	1	2	1	0	1	2	3	2	2	1	1	1	0	0	1	1	2	2	1	1	1	1	1	1	1	0	0	0	0	13562000	0	0	12041000	0	15633000	14832000
P41222	PTGDS	Prostaglandin-H2 D-isomerase	5	5	9	5	5	5	5	5	5	6	5	5	6	6	6	5	5	5	5	6	5	5	6	5	5	5	5	5	5	5	5	5	5	5	5	5	7388900000	11219000000	8389400000	7197700000	6617000000	16472000000	10465000000	6092600000	8235000000	8894600000	8980400000
P42785	PRCP	Lysosomal Pro-X carboxypeptidase	3	4	3	3	2	4	3	3	2	4	3	3	3	3	3	3	3	2	3	3	4	3	2	3	3	4	2	3	3	3	3	3	2	3	3	4	16963000	12831000	12125000	20836000	15757000	14491000	13306000	16987000	10944000	18536000	16055000
P43121	MCAM	Cell surface glycoprotein MUC18	7	8	5	9	7	8	7	5	6	8	9	8	12	10	9	7	7	8	7	10	8	9	10	7	7	7	7	8	9	9	8	6	7	6	6	7	44869000	33318000	37026000	69939000	67522000	68901000	42456000	52078000	46623000	67852000	62828000
P43146	DCC	Netrin receptor DCC	0	1	0	3	2	3	0	0	0	5	8	3	5	1	1	0	0	0	4	4	5	0	0	0	1	1	0	1	0	1	1	0	0	0	0	1	0	0	0	5419900	5210200	5020700	0	0	0	6272500	6190900
P43251	BTD	Biotinidase	1	4	2	3	5	4	2	2	2	6	3	5	3	3	3	4	2	4	3	4	4	4	3	3	3	4	2	4	3	5	4	3	2	3	2	4	18410000	18383000	16729000	20574000	21662000	25519000	10765000	8078300	8441600	23730000	21851000
P43652	AFM	Afamin	16	15	14	11	11	13	14	12	16	11	10	9	12	11	12	15	16	14	12	13	11	15	14	13	14	11	13	13	14	13	14	14	14	15	16	11	325410000	333220000	325270000	219870000	214600000	190050000	233220000	211350000	301470000	111150000	138420000
P45877	PPIC	Peptidyl-prolyl cis-trans isomerase C	2	2	2	2	0	1	2	1	2	2	2	1	2	2	2	2	2	2	2	2	2	2	3	2	2	2	2	2	2	2	2	2	2	2	2	2	2956400	2244400	0	2148800	0	0	3637200	0	2938600	2821300	2680400
P47972	NPTX2	Neuronal pentraxin-2	0	1	0	2	2	1	0	0	0	4	2	1	2	0	0	0	1	0	2	0	2	1	1	0	0	1	0	1	1	0	0	0	0	0	0	1	0	0	0	7286100	7806500	0	0	0	0	6001700	5871400
P48058	GRIA4	Glutamate receptor 4	0	1	0	2	2	3	0	1	0	2	4	3	1	0	0	0	0	0	0	1	0	0	0	1	0	0	1	1	1	0	0	0	0	0	0	0	0	0	0	15116000	13254000	12321000	0	0	0	0	15560000
P48740	MASP1	Mannan-binding lectin serine protease 1	0	1	1	1	3	1	1	1	1	3	2	1	1	1	1	0	0	1	1	1	1	1	0	1	0	1	1	1	1	1	1	0	0	1	0	1	0	0	0	0	0	0	0	0	0	7845400	6604800
P48745	NOV	Protein NOV homolog	4	4	2	4	4	5	3	5	3	5	5	5	4	4	4	2	3	3	7	3	4	4	4	3	2	2	2	4	3	4	3	3	4	1	1	2	17667000	11368000	9897400	14740000	20111000	13385000	14381000	17409000	10938000	21069000	21467000
P49641	MAN2A2	Alpha-mannosidase 2x	3	6	3	8	5	5	1	0	1	8	6	5	7	5	4	0	1	1	6	8	6	4	4	3	2	2	2	2	3	2	0	3	1	0	1	2	7958400	7653100	9018600	13285000	11107000	9827900	0	0	0	11729000	13965000
P49747	COMP	Cartilage oligomeric matrix protein	0	0	0	2	2	4	2	1	2	0	0	0	3	2	2	0	2	1	2	0	0	0	1	0	0	1	1	1	1	0	0	1	1	0	0	1	0	0	0	3290800	2532300	3197400	3113400	0	2953200	0	0
P49908	SELENOP	Selenoprotein P	1	2	2	2	2	2	2	1	1	2	3	2	3	2	2	1	1	1	1	0	1	2	1	2	2	1	2	3	2	1	1	1	3	1	1	1	0	11705000	10907000	13048000	12916000	10069000	10200000	0	0	15942000	12178000
P50895	BCAM	Basal cell adhesion molecule	0	0	0	0	0	0	0	0	0	0	0	0	0	2	0	0	0	0	0	0	0	0	0	0	0	0	0	0	0	0	0	0	0	0	0	0	0	0	0	0	0	0	0	0	0	0	0
P51693	APLP1	Amyloid-like protein 1	12	14	13	14	14	15	14	14	13	15	14	12	13	14	14	12	10	12	14	14	14	12	14	13	13	12	13	14	13	14	12	11	14	9	9	12	256940000	358070000	311500000	439920000	461060000	359200000	277140000	238220000	284010000	521410000	413310000
P51884	LUM	Lumican	7	10	9	8	7	8	8	8	8	8	9	8	9	8	8	9	9	9	8	9	9	10	10	8	10	9	8	9	8	8	9	9	10	9	9	9	67903000	87636000	81322000	57227000	60787000	69237000	83956000	73225000	83399000	73675000	68468000
P51888	PRELP	Prolargin	2	3	2	3	2	2	4	2	3	3	3	1	3	3	3	3	2	2	1	1	3	3	2	1	4	3	2	2	1	4	2	3	2	1	2	3	3699300	3967000	3588200	2941700	0	2696800	7299300	6195500	5084000	3366000	3096500
P52797	EFNA3	Ephrin-A3	0	0	0	1	1	1	1	1	0	2	1	1	0	1	0	0	0	0	0	1	1	0	0	0	0	1	0	0	0	1	0	0	0	0	0	1	0	0	0	0	0	0	0	0	0	10580000	0
P52799	EFNB2	Ephrin-B2	2	3	0	2	2	2	1	0	2	3	3	2	3	3	3	1	2	2	3	2	2	1	3	1	2	2	2	3	2	1	2	0	2	1	2	2	4517600	3368400	0	3967900	3371000	6426000	0	0	3447600	4907100	3841700
P52803	EFNA5	Ephrin-A5	0	0	0	1	0	1	1	0	0	2	1	1	1	0	0	0	0	0	0	1	2	0	0	0	0	0	0	1	0	0	0	0	0	0	0	0	0	0	0	0	0	0	0	0	0	4507700	0
P53634	CTSC	Dipeptidyl peptidase 1	1	1	0	1	1	0	0	1	0	0	0	0	1	1	0	0	1	1	1	3	2	0	0	0	1	1	1	0	0	1	0	2	1	2	1	1	0	0	0	0	0	0	0	0	0	0	0
P54289	CACNA2D1	Voltage-dependent calcium channel subunit alpha-2/delta-1	12	18	13	19	19	18	15	11	14	23	22	18	17	16	18	14	15	15	21	17	17	16	16	15	13	15	15	20	16	16	11	12	11	13	8	16	74038000	62913000	67971000	121450000	102160000	108700000	77067000	97227000	68291000	132800000	112390000
P54764	EPHA4	Ephrin type-A receptor 4	9	9	9	10	10	8	8	8	7	10	9	8	10	9	9	5	9	5	9	10	10	9	7	9	6	6	8	9	9	9	7	6	8	4	6	6	49184000	39854000	37711000	61722000	49540000	48009000	44459000	47939000	37101000	63722000	68518000
P55058	PLTP	Phospholipid transfer protein	5	6	5	5	5	8	8	5	7	6	7	7	8	6	5	6	6	8	7	6	6	6	9	5	9	6	4	8	5	9	6	7	7	7	7	6	53353000	56811000	52111000	53401000	73543000	47354000	65285000	68509000	67309000	58652000	74429000
P55083	MFAP4	Microfibril-associated glycoprotein 4	2	2	2	2	2	2	2	1	2	2	2	2	2	2	2	2	3	2	2	2	3	1	2	1	2	2	2	2	2	2	2	1	2	1	2	2	4171000	13133000	10375000	5209500	6167500	40067000	10508000	0	11500000	17426000	4093100
P55268	LAMB2	Laminin subunit beta-2	0	0	0	2	1	0	1	1	0	0	5	1	1	1	0	1	1	1	0	0	0	0	0	1	1	1	1	0	2	0	0	0	0	0	0	1	0	0	0	0	0	0	0	0	0	0	3139400
P55285	CDH6	Cadherin-6	1	1	1	2	2	2	0	0	1	6	3	1	3	3	3	2	1	1	3	2	3	1	2	0	1	0	1	3	2	1	1	1	1	1	1	0	0	0	0	5452900	6532900	4232900	0	0	4760200	7014300	6282000
P55286	CDH8	Cadherin-8	0	0	0	0	0	1	0	0	0	0	0	0	2	1	0	0	0	0	0	0	1	0	0	0	0	0	0	0	0	0	0	0	0	0	0	0	0	0	0	0	0	0	0	0	0	0	0
P55287	CDH11	Cadherin-11	0	1	0	1	2	0	1	0	0	2	0	0	1	2	1	1	0	0	1	0	1	0	1	1	0	1	0	1	0	1	0	0	0	0	0	1	0	0	0	0	3060200	0	0	0	0	4754100	0
P55290	CDH13	Cadherin-13	5	4	4	5	5	4	4	5	5	5	5	5	6	6	6	5	4	5	5	6	4	4	5	5	5	5	5	6	6	5	5	5	5	4	5	5	64656000	75148000	72056000	122030000	108290000	102530000	75678000	79369000	100370000	166440000	119380000
P55291	CDH15	Cadherin-15	0	0	2	1	1	1	1	0	0	4	4	0	2	2	5	0	1	2	0	2	2	0	0	1	0	0	0	1	1	1	0	0	0	0	0	0	0	0	0	0	0	0	0	0	0	4744000	5395700
P55786	NPEPPS	Puromycin-sensitive aminopeptidase	1	1	1	1	1	1	1	1	1	1	2	1	1	1	1	1	1	1	1	2	1	1	1	1	1	1	1	1	1	1	1	1	1	1	1	1	0	0	0	0	0	0	0	0	0	0	12094000
P60174	TPI1	Triosephosphate isomerase	4	4	4	6	5	5	6	5	4	7	6	5	6	5	5	5	4	3	7	7	7	3	3	3	4	6	4	7	6	7	4	4	1	2	2	6	14446000	23870000	20449000	28823000	28934000	34756000	26472000	16134000	19057000	45079000	40476000
P61626	LYZ	Lysozyme C	2	1	1	2	2	1	1	1	1	2	1	1	2	1	1	1	2	1	1	2	2	1	1	1	1	1	1	2	2	1	1	2	1	1	1	1	58632000	0	0	53776000	21474000	0	0	0	0	37984000	0
P61769	B2M	Beta-2-microglobulin	2	3	2	2	2	2	2	2	2	2	2	3	3	2	2	3	3	3	2	3	2	2	2	2	2	3	2	2	2	3	2	3	2	2	3	3	212030000	299710000	185570000	185570000	321850000	427800000	341340000	161660000	332180000	300830000	196480000
P61916	NPC2	Epididymal secretory protein E1	2	2	2	2	3	2	3	3	2	2	2	3	3	2	2	2	3	3	2	3	2	2	3	2	2	3	2	2	2	3	2	2	2	2	2	3	111140000	171330000	135920000	119480000	94206000	125120000	175830000	102580000	127510000	199270000	127950000
P62158		Calmodulin	2	2	2	2	2	2	2	2	2	2	2	2	2	2	2	2	2	2	2	2	2	2	1	2	2	2	2	2	2	2	2	2	2	1	1	2	9578300	7843600	8672100	10915000	11489000	10532000	11635000	13237000	12839000	14535000	15154000
P62258	YWHAE	14-3-3 protein epsilon	0	1	0	0	0	0	0	0	0	0	1	1	2	2	1	0	0	0	1	1	2	0	0	0	0	0	0	1	1	2	0	0	0	0	0	0	0	0	0	0	0	0	0	0	0	0	0
P62987	UBA52	Ubiquitin-60S ribosomal protein L40	2	2	2	2	2	2	2	2	2	2	2	2	2	2	2	2	2	2	2	2	2	2	2	2	2	2	2	2	2	2	2	2	2	2	2	2	60121000	67618000	88341000	61581000	72552000	48183000	70859000	64535000	91121000	110850000	74390000
P63010	AP2B1	AP-2 complex subunit beta	0	0	0	1	1	0	0	0	0	1	1	0	3	1	1	0	0	0	1	0	0	0	0	0	0	0	0	0	0	1	0	0	0	0	0	0	0	0	0	0	0	0	0	0	0	0	0
P63104	YWHAZ	14-3-3 protein zeta/delta	0	2	0	0	1	1	2	0	2	3	1	1	1	1	1	2	0	2	1	1	2	0	1	0	1	1	0	3	1	0	1	0	0	1	1	1	0	2263000	0	0	0	0	0	0	3745300	1697800	2198100
P68871	HBB	Hemoglobin subunit beta	1	1	2	1	1	1	1	1	2	0	3	3	0	1	1	2	1	1	4	0	2	0	3	1	1	1	2	0	1	1	1	0	7	1	0	1	0	0	14646000	0	0	0	0	0	7964700	0	18953000
P69905	HBA1;	Hemoglobin subunit alpha	0	0	2	0	0	0	0	0	2	0	3	3	0	0	0	2	0	0	4	0	2	0	3	0	0	0	2	0	0	0	0	0	4	0	0	0	0	0	8111000	0	0	0	0	0	5180100	0	10013000
P78324	SIRPA	Tyrosine-protein phosphatase non-receptor type substrate 1	6	7	8	8	7	7	7	6	7	8	8	7	8	8	7	7	6	7	7	7	7	7	7	6	7	7	6	7	7	7	7	7	7	7	7	7	105670000	103250000	137230000	88224000	100900000	98056000	122890000	123350000	135680000	194610000	150320000
P78509	RELN	Reelin	20	24	18	29	31	26	23	19	16	32	34	27	26	23	23	26	24	24	23	21	22	19	24	20	18	17	15	26	25	30	12	13	13	23	17	17	106720000	93718000	74382000	217880000	207920000	188320000	107210000	122270000	90802000	215410000	223760000
P80108	GPLD1	Phosphatidylinositol-glycan-specific phospholipase D	1	2	1	1	1	0	1	1	0	3	1	1	2	0	1	3	1	2	0	0	0	2	2	0	1	0	2	1	0	1	0	0	0	1	1	0	0	2189300	0	0	0	0	0	0	0	2302800	0
P80723	BASP1	Brain acid soluble protein 1	2	1	2	2	2	1	1	1	2	2	2	2	1	2	2	0	2	1	3	2	1	2	1	1	1	1	1	1	2	2	2	2	2	2	1	1	11222000	0	15600000	18117000	10512000	0	0	0	12394000	16880000	14159000
P80748	IGLV3-21	Ig lambda chain V-III region LOI	1	1	2	2	1	1	1	1	2	1	1	1	2	2	2	2	2	2	2	1	2	1	1	1	2	2	2	1	1	2	2	2	2	1	1	2	0	0	33431000	44095000	0	0	0	0	25599000	0	0
P98095	FBLN2	Fibulin-2	3	3	2	4	4	8	2	3	3	9	8	7	7	6	5	3	5	6	10	4	7	2	4	1	3	4	1	6	6	5	2	5	4	4	5	4	9030000	9058200	8287700	9789700	11018000	15825000	9315600	8843500	8941600	18627000	15058000
P98153	DGCR2	Integral membrane protein DGCR2/IDD	0	0	0	2	1	0	0	1	0	2	0	1	1	1	1	0	0	0	1	0	1	0	0	0	0	1	0	0	0	0	0	0	0	0	0	1	0	0	0	2473000	0	0	0	0	0	0	0
P98160	HSPG2	Basement membrane-specific heparan sulfate proteoglycan core protein	14	16	13	22	18	17	24	18	16	26	21	15	24	20	22	14	12	11	23	16	17	13	10	13	18	14	18	26	25	25	14	14	13	11	15	14	51757000	49477000	51731000	54381000	49836000	48534000	54150000	65396000	58405000	56529000	54162000
P98172	EFNB1	Ephrin-B1	0	1	1	1	1	1	0	0	0	1	1	1	1	2	1	0	0	0	0	1	0	0	0	0	0	0	0	0	1	1	0	0	1	0	0	0	0	0	0	0	0	0	0	0	0	0	0
P99999	CYCS	Cytochrome c	1	2	1	1	0	0	1	0	2	2	1	0	2	2	2	1	1	2	0	2	2	2	2	1	1	0	0	1	1	2	1	1	1	1	0	0	0	7633300	0	0	0	0	0	0	7615100	13618000	0
Q01459	CTBS	Di-N-acetylchitobiase	2	2	1	2	2	2	1	1	2	3	2	2	1	2	1	1	2	1	2	3	2	2	1	2	2	2	2	3	2	3	1	1	1	2	1	2	7119400	3968900	0	6232500	6191900	6270600	0	0	4591300	5752900	7007300
Q01995	TAGLN	Transgelin	1	0	0	0	1	0	1	2	2	0	1	0	1	1	1	1	1	2	1	1	1	1	0	1	0	0	1	1	1	0	1	1	1	0	0	0	0	0	0	0	0	0	0	2255900	0	0	0
Q02246	CNTN2	Contactin-2	15	22	16	17	16	15	19	14	20	26	21	19	23	21	23	19	22	18	25	22	22	22	23	16	19	21	17	26	19	20	15	22	20	23	19	21	116110000	109480000	107060000	109130000	120310000	87070000	97909000	104240000	86864000	145710000	134540000
Q02487	DSC2	Desmocollin-2	0	0	0	0	1	0	1	2	0	1	2	1	0	0	1	0	0	0	2	2	0	0	0	0	0	0	0	0	0	0	0	0	1	0	0	0	0	0	0	0	0	0	0	0	0	0	3987900
Q02809	PLOD1	Procollagen-lysine,2-oxoglutarate 5-dioxygenase 1	0	0	0	0	0	0	0	0	0	0	1	0	1	0	0	0	0	0	2	0	1	0	0	0	1	0	0	1	0	0	0	0	0	0	0	0	0	0	0	0	0	0	0	0	0	0	0
Q02818	NUCB1	Nucleobindin-1	4	4	2	5	5	4	5	5	5	6	5	4	6	5	5	4	3	6	5	5	5	7	6	5	7	3	4	5	6	6	3	6	6	5	5	3	15246000	14816000	13317000	18516000	14884000	14361000	19239000	21569000	17509000	20103000	20499000
Q03167	TGFBR3	Transforming growth factor beta receptor type 3	1	2	1	1	3	2	2	0	1	3	2	0	2	1	1	2	2	2	2	1	1	1	3	0	3	2	1	1	2	1	0	2	2	1	2	2	0	2987700	0	0	2064200	2843800	1877400	0	0	2442900	0
Q03591	CFHR1	Complement factor H-related protein 1	1	1	1	1	1	1	1	1	0	1	1	1	1	1	1	1	1	1	1	1	1	2	1	2	1	1	1	1	0	0	1	1	1	1	1	1	0	0	0	22005000	20185000	17090000	0	18907000	0	17242000	15409000
Q04756	HGFAC	Hepatocyte growth factor activator	3	2	2	0	1	1	3	1	3	0	0	1	2	0	3	4	5	4	3	2	1	3	4	3	3	2	2	3	2	2	3	2	3	3	3	2	7696700	4644200	6905500	0	0	0	6533100	0	5988200	0	0
Q06033	ITIH3	Inter-alpha-trypsin inhibitor heavy chain H3	0	1	1	0	1	2	0	0	0	1	0	2	0	0	2	2	0	4	1	0	1	2	1	0	0	1	1	2	1	1	2	1	3	2	2	1	0	0	0	0	0	0	0	0	0	0	0
Q06481	APLP2	Amyloid-like protein 2	1	5	4	16	13	11	6	4	4	14	14	9	9	5	6	4	6	4	9	8	8	5	6	5	3	5	3	9	6	11	3	4	2	4	3	5	0	14710000	11900000	74936000	58312000	36760000	18203000	17987000	15336000	73152000	81496000
Q06828	FMOD	Fibromodulin	1	2	1	2	1	0	2	1	2	2	1	0	0	1	0	0	1	0	0	0	2	2	2	1	1	3	1	2	1	1	0	0	1	0	0	3	0	0	0	10654000	0	0	0	0	0	7997600	0
Q06830	PRDX1	Peroxiredoxin-1	0	0	0	1	1	0	2	1	1	2	1	1	2	1	0	0	1	1	1	2	1	0	0	0	0	1	0	2	1	1	0	1	0	1	1	1	0	0	0	0	0	0	2347300	0	0	3191700	0
Q07954	LRP1	Prolow-density lipoprotein receptor-related protein 1	1	3	0	7	7	8	3	1	3	8	9	8	6	2	3	1	3	2	3	2	0	2	2	1	3	2	2	4	4	4	2	1	2	4	1	2	0	3475800	0	6769600	6422800	6446000	2821100	0	4816200	10068000	18458000
Q08174	PCDH1	Protocadherin-1	1	3	0	4	3	2	1	4	2	5	3	5	3	3	3	0	1	2	4	3	2	3	2	1	0	3	2	3	3	2	0	3	2	2	0	3	0	4328400	0	7299400	6690900	4575900	0	5794700	3302500	5873400	7157600
Q08345	DDR1	Epithelial discoidin domain-containing receptor 1	1	1	1	5	4	3	2	2	0	3	4	3	0	2	1	2	3	1	3	2	2	0	0	0	3	4	4	2	1	2	0	0	0	4	3	4	0	0	0	7199600	7549900	5566200	4991800	5018700	0	7219600	5745900
Q08380	LGALS3BP	Galectin-3-binding protein	10	8	12	11	10	10	10	11	11	11	12	11	12	11	12	11	10	9	11	10	12	12	10	11	10	10	10	12	12	12	12	10	10	10	9	10	246830000	217240000	205310000	191360000	192380000	283980000	290580000	275640000	218110000	233760000	209430000
Q08431	MFGE8	Lactadherin	1	2	0	5	4	2	1	0	1	5	4	2	4	3	4	2	1	2	3	2	4	1	2	0	2	2	1	5	4	4	2	2	2	0	0	2	0	2675000	0	3323500	4476000	3686400	0	0	0	5896400	5336300
Q08554	DSC1	Desmocollin-1	0	0	1	0	0	0	0	1	2	0	0	0	1	0	0	0	0	0	0	0	0	0	0	0	0	0	0	1	0	0	0	0	0	0	0	0	0	0	0	0	0	0	0	0	3705200	0	0
Q08629	SPOCK1	Testican-1	2	3	2	6	7	5	4	6	6	7	7	5	8	5	6	4	4	5	6	4	6	4	6	3	5	6	5	6	5	5	4	4	2	4	4	6	17197000	15663000	14497000	31836000	30262000	22889000	23014000	32991000	28850000	30584000	29464000
Q0P6D2	FAM69C	Protein FAM69C	0	0	0	0	1	0	0	0	0	2	1	0	1	0	1	1	0	1	1	1	1	1	0	0	0	0	0	0	0	0	0	1	0	1	0	0	0	0	0	0	0	0	0	0	0	1998500	0
Q10471	GALNT2	Polypeptide N-acetylgalactosaminyltransferase 2	0	1	1	1	1	2	1	1	3	1	2	1	3	3	2	2	1	2	2	2	0	2	1	1	0	2	0	2	1	2	0	2	0	1	1	2	0	0	0	0	0	2340200	0	0	1939400	0	1719200
Q12805	EFEMP1	EGF-containing fibulin-like extracellular matrix protein 1	11	11	11	13	12	12	11	10	10	11	11	11	11	9	10	10	12	10	11	11	11	11	11	10	11	10	10	11	11	11	10	11	11	11	11	10	581930000	575680000	504370000	551840000	535450000	488470000	501760000	453670000	506130000	575470000	525260000
Q12841	FSTL1	Follistatin-related protein 1	0	0	0	0	1	0	1	2	1	0	2	1	1	1	1	0	0	1	1	1	0	1	1	2	1	1	1	1	0	1	0	0	0	0	0	1	0	0	0	0	0	0	5020900	4617100	4589700	0	3495100
Q12860	CNTN1	Contactin-1	18	23	21	24	21	20	25	17	23	29	24	22	25	24	26	21	21	26	23	26	26	22	25	20	24	25	19	27	22	27	19	22	22	24	25	25	235290000	292270000	248680000	327940000	309210000	396420000	323260000	286290000	280200000	373880000	372430000
Q12907	LMAN2	Vesicular integral-membrane protein VIP36	5	5	3	5	5	4	3	3	5	5	5	2	7	5	6	4	4	4	5	6	4	4	4	3	5	4	4	5	4	3	3	7	5	3	4	4	26924000	26218000	27944000	30882000	31346000	29280000	21755000	31342000	26497000	38563000	33307000
Q13214	SEMA3B	Semaphorin-3B	0	0	0	1	0	0	0	0	1	1	1	0	1	0	0	0	0	0	1	0	1	0	0	0	0	1	1	1	1	2	0	0	0	0	0	1	0	0	0	0	0	0	0	0	0	0	0
Q13228	SELENBP1	Selenium-binding protein 1	7	8	8	7	6	10	8	6	8	7	8	7	10	7	8	5	6	5	7	10	7	8	5	6	6	6	7	10	7	6	8	8	8	7	5	6	26527000	32408000	27074000	36630000	39994000	30560000	24953000	26297000	26402000	42388000	38239000
Q13231	CHIT1	Chitotriosidase-1	0	0	0	1	1	2	0	0	0	1	0	0	1	0	0	0	1	0	1	0	0	0	0	0	0	0	0	0	0	0	0	0	0	0	0	0	0	0	0	0	0	2590800	0	0	0	0	0
Q13332	PTPRS	Receptor-type tyrosine-protein phosphatase S	5	8	4	6	8	6	6	5	5	9	6	9	10	10	6	4	6	3	8	7	9	7	7	5	5	8	6	6	5	7	3	4	5	5	6	8	25099000	25705000	24469000	29850000	23950000	28221000	25418000	25759000	21793000	32424000	30734000
Q13449	LSAMP	Limbic system-associated membrane protein	5	5	6	5	5	6	4	5	4	5	5	5	7	5	5	5	5	5	5	5	5	5	4	5	5	5	4	5	5	5	4	5	4	4	5	5	98490000	106060000	108080000	163430000	121120000	213200000	112710000	120330000	115330000	145940000	150370000
Q13508	ART3	Ecto-ADP-ribosyltransferase 3	3	3	1	4	4	3	4	2	4	5	5	3	6	5	5	2	2	3	6	6	4	3	3	1	2	2	2	5	3	5	3	4	4	2	2	2	14241000	10735000	0	18080000	15649000	15956000	11423000	14982000	13423000	18079000	19721000
Q13510	ASAH1	Acid ceramidase	0	0	0	1	0	2	1	0	1	3	3	1	0	0	0	0	0	1	1	1	0	0	0	0	1	1	1	2	1	2	0	0	0	0	0	1	0	0	0	0	0	5009200	0	0	0	4601900	4136700
Q13740	ALCAM	CD166 antigen	9	10	8	10	8	10	9	5	9	10	10	8	11	9	9	7	7	8	9	9	9	6	9	7	7	8	8	11	9	10	7	10	7	7	6	8	35613000	37582000	36994000	39084000	38287000	32645000	31522000	33831000	28890000	50442000	47247000
Q13822	ENPP2	Ectonucleotide pyrophosphatase/phosphodiesterase family member 2	22	24	22	23	20	20	24	22	26	26	25	21	25	24	24	17	20	19	23	24	23	23	24	24	26	26	26	25	26	25	23	25	20	21	20	26	706500000	603600000	630300000	543250000	472920000	516100000	744430000	719490000	660520000	726790000	622110000
Q14112	NID2	Nidogen-2	4	3	2	0	1	0	2	2	2	4	3	1	4	2	3	0	3	3	3	2	2	1	2	0	2	2	2	3	0	4	1	2	2	3	5	2	8126900	6354800	0	0	0	0	4180200	9688400	0	7874200	7338800
Q14118	DAG1	Dystroglycan	6	6	5	6	6	6	6	5	6	6	6	6	7	6	6	7	7	7	5	6	7	6	7	5	7	7	5	6	7	7	7	7	7	6	7	7	100760000	103230000	76289000	94893000	90657000	110020000	93982000	108360000	79994000	113500000	120830000
Q14393	GAS6	Growth arrest-specific protein 6	0	1	0	3	2	3	1	0	1	4	4	0	2	3	1	1	3	2	4	2	1	1	2	2	3	1	2	3	2	2	1	1	2	2	0	1	0	0	0	2752800	2825400	3835400	0	0	0	3612700	2755600
Q14508	WFDC2	WAP four-disulfide core domain protein 2	1	0	0	1	1	0	1	0	1	2	2	1	2	2	2	0	1	0	2	2	2	1	0	1	0	1	0	0	0	0	1	1	1	1	0	1	0	0	0	0	0	0	0	0	0	2749900	3116200
Q14515	SPARCL1	SPARC-like protein 1	15	17	15	18	17	18	16	14	16	18	17	17	18	16	18	14	17	16	18	17	16	16	16	14	17	16	17	18	18	18	16	15	16	15	14	16	411160000	439330000	442300000	611840000	517670000	515630000	465130000	419120000	436080000	602100000	586190000
Q14520	HABP2	Hyaluronan-binding protein 2	3	4	4	4	3	3	4	5	4	4	4	3	3	3	4	4	3	6	4	4	3	5	4	5	4	5	4	4	3	3	3	4	4	3	4	5	21834000	14285000	13308000	17793000	12531000	10058000	14507000	14268000	14350000	8092200	9638400
Q14624	ITIH4	Inter-alpha-trypsin inhibitor heavy chain H4	9	14	13	10	9	8	12	5	12	11	10	8	13	12	13	15	12	15	13	14	9	15	16	15	16	14	11	12	9	15	13	16	14	15	16	14	90604000	104330000	90916000	72076000	70473000	59273000	80444000	62050000	80530000	51518000	75419000
Q14697	GANAB	Neutral alpha-glucosidase AB	0	1	0	0	1	2	0	0	0	1	3	1	1	1	0	0	0	0	0	0	1	0	0	0	1	1	1	0	1	1	0	0	0	0	0	1	0	0	0	0	0	0	0	0	0	0	4665400
Q14766	LTBP1	Latent-transforming growth factor beta-binding protein 1	2	2	1	4	2	1	3	1	1	4	2	1	3	2	1	2	2	1	1	3	2	2	2	2	2	2	1	2	1	2	0	1	3	0	2	2	5118100	5640300	0	5686000	4420100	0	3829800	0	0	5511300	4544300
Q14767	LTBP2	Latent-transforming growth factor beta-binding protein 2	5	4	1	5	2	3	5	4	6	7	4	1	5	4	4	3	3	0	7	4	4	3	2	1	4	5	2	5	3	6	3	3	4	2	5	5	8080600	5882000	0	7242600	5457500	4286500	6809000	6667700	7416000	6315600	4957400
Q14982	OPCML	Opioid-binding protein/cell adhesion molecule	3	5	5	5	5	4	5	4	4	5	5	4	5	5	5	5	5	4	5	5	5	4	5	4	4	4	3	5	4	4	5	4	4	4	3	4	56402000	53990000	52800000	85539000	83747000	69305000	61728000	74115000	51073000	90932000	82093000
Q14C87	TMEM132D	Transmembrane protein 132D	0	1	0	0	1	1	1	0	0	3	3	2	1	2	1	0	0	0	2	0	0	0	0	0	0	0	0	0	1	0	0	0	0	0	0	0	0	0	0	0	0	0	0	0	0	2686900	3259900
Q15113	PCOLCE	Procollagen C-endopeptidase enhancer 1	11	14	12	9	10	11	13	9	13	12	10	8	9	11	9	12	12	13	12	13	11	10	13	11	13	11	11	12	9	12	13	11	11	11	13	11	192910000	152150000	150190000	138030000	151610000	125510000	153930000	197050000	168640000	157000000	146000000
Q15223	NECTIN1	Nectin-1	3	2	2	3	3	2	3	3	2	3	3	4	3	2	2	1	3	2	3	3	3	1	1	2	2	3	3	3	2	2	2	1	1	2	1	3	10164000	6896200	6413000	12670000	12666000	8055600	7330500	10144000	5613800	9172800	12931000
Q15262	PTPRK	Receptor-type tyrosine-protein phosphatase kappa	0	0	0	0	0	0	0	0	0	0	2	0	0	0	0	1	0	0	0	0	0	0	0	0	0	1	0	0	0	0	0	0	0	0	0	1	0	0	0	0	0	0	0	0	0	0	1512400
Q15375	EPHA7	Ephrin type-A receptor 7	1	1	1	2	2	1	1	1	2	2	2	1	1	3	2	1	1	0	1	2	1	1	0	1	0	1	0	2	2	2	1	1	1	1	1	1	2601700	2362300	3042900	4300500	3570600	2736200	3047900	3390500	3841300	4137900	3546400
Q15582	TGFBI	Transforming growth factor-beta-induced protein ig-h3	4	7	7	6	7	7	9	6	7	9	7	6	8	7	7	8	6	7	7	9	8	8	7	4	8	7	7	9	6	7	5	9	9	6	7	7	37753000	40084000	39037000	31953000	37785000	31908000	50527000	39823000	49255000	42467000	38088000
Q15818	NPTX1	Neuronal pentraxin-1	6	8	7	11	9	8	5	5	7	12	12	11	9	8	8	8	5	7	9	6	9	9	8	4	8	7	5	8	8	9	5	5	5	6	6	7	70930000	62035000	51705000	81318000	112220000	88299000	61458000	62619000	48517000	122990000	124850000
Q15904	ATP6AP1	V-type proton ATPase subunit S1	1	2	2	3	4	3	3	1	3	4	3	2	4	2	2	3	2	4	3	2	2	4	2	2	1	1	2	3	3	3	2	2	1	1	3	1	0	22914000	18612000	25236000	26194000	66624000	19572000	0	23095000	35252000	36446000
Q16270	IGFBP7	Insulin-like growth factor-binding protein 7	8	8	8	8	8	8	8	8	8	9	8	8	9	8	8	8	8	8	8	8	8	8	9	9	9	8	9	9	8	9	8	8	8	8	8	8	328100000	282530000	305760000	233340000	236570000	200300000	420310000	476470000	386490000	348900000	313030000
Q16568	CARTPT	Cocaine- and amphetamine-regulated transcript protein	1	1	0	2	1	2	1	1	2	2	3	0	3	2	3	1	1	1	2	1	3	1	2	1	2	1	2	2	2	2	0	2	1	1	1	1	0	0	0	7898000	0	7983700	0	0	0	12075000	8649400
Q16610	ECM1	Extracellular matrix protein 1	10	14	13	13	12	14	12	8	13	16	15	9	15	14	16	12	10	12	12	14	13	12	11	8	13	12	14	13	12	12	9	11	12	10	9	12	115820000	112940000	112600000	119390000	118900000	94773000	91095000	98158000	83760000	125000000	108960000
Q16620	NTRK2	BDNF/NT-3 growth factors receptor	2	2	2	2	2	2	2	2	2	2	3	2	2	2	2	2	2	2	3	3	2	1	3	2	2	2	2	3	2	2	2	2	2	2	0	2	10188000	7517700	12387000	15997000	17340000	11548000	8163000	7459200	8986200	14970000	15709000
Q16627	CCL14	C-C motif chemokine 14	0	0	0	0	0	0	0	0	0	0	1	0	1	1	2	0	0	0	0	0	0	2	0	1	0	0	0	0	0	0	1	1	0	0	0	0	0	0	0	0	0	0	0	0	0	0	0
Q16653	MOG	Myelin-oligodendrocyte glycoprotein	1	1	2	1	2	1	1	1	1	2	1	1	2	1	2	1	1	1	1	1	0	1	2	2	1	1	1	1	0	1	1	1	1	1	1	1	0	0	14436000	0	29127000	0	0	0	0	29388000	0
Q16674	MIA	Melanoma-derived growth regulatory protein	2	2	1	1	0	0	1	0	1	1	1	0	1	1	1	1	1	0	2	1	2	1	1	0	2	1	2	1	0	1	0	0	1	0	2	1	4369800	3294300	0	0	0	0	0	0	0	0	0
Q16706	MAN2A1	Alpha-mannosidase 2	1	2	1	3	2	2	2	2	1	3	2	1	3	2	1	0	0	0	1	1	2	0	0	0	1	1	2	3	1	1	2	0	1	0	0	1	0	1921600	0	2727700	3457100	2595800	2166100	3405800	0	2304200	3380800
Q16769	QPCT	Glutaminyl-peptide cyclotransferase	1	2	0	3	4	5	1	1	1	6	4	2	5	2	3	0	2	3	3	3	3	0	2	1	1	2	1	3	3	2	0	1	0	2	1	2	0	6453400	0	10374000	18289000	13692000	0	0	0	20928000	14900000
Q16849	PTPRN	Receptor-type tyrosine-protein phosphatase-like N	0	0	0	3	4	0	0	0	1	3	2	2	3	3	3	1	0	0	2	1	2	1	1	1	0	0	0	2	1	3	0	1	0	0	0	0	0	0	0	4349100	5561900	0	0	0	0	4736600	5394100
Q24JP5	TMEM132A	Transmembrane protein 132A	5	6	5	10	10	11	8	4	7	14	10	8	13	8	9	5	7	6	9	11	11	6	7	6	6	9	8	12	8	9	6	7	5	5	6	9	19536000	19168000	18082000	37777000	33028000	31834000	19709000	24679000	20115000	28009000	24747000
Q53EL9	SEZ6	Seizure protein 6 homolog	4	6	5	7	5	5	4	3	5	8	8	5	8	7	6	4	4	5	4	5	5	6	8	3	3	5	3	6	3	3	4	5	4	4	4	5	18797000	20025000	13581000	27537000	22224000	20188000	16033000	13352000	17630000	25367000	22820000
Q5BLP8	C4orf48	Neuropeptide-like protein C4orf48	1	1	0	0	0	1	1	0	1	1	1	2	1	1	1	1	1	1	1	1	1	1	1	1	1	1	1	1	0	1	1	1	1	0	0	1	0	0	0	0	0	0	0	0	0	0	0
Q5FWE3	PRRT3	Proline-rich transmembrane protein 3	2	2	2	2	2	2	2	2	2	2	2	1	2	2	2	2	2	2	2	2	2	2	1	2	2	2	2	2	2	2	2	2	2	2	1	2	7378200	8513200	0	19366000	20398000	15825000	10989000	10365000	9819700	17616000	13009000
Q5JZY3	EPHA10	Ephrin type-A receptor 10	0	0	0	1	2	2	0	1	0	1	1	1	2	1	1	0	0	0	1	1	1	0	0	0	0	1	1	1	0	1	0	0	1	0	0	1	0	0	0	0	3384200	2011600	0	0	0	0	0
Q5VU43	PDE4DIP	Myomegalin	1	1	1	1	0	0	1	0	0	1	1	1	1	1	1	1	1	1	1	2	1	1	1	0	1	1	1	1	1	1	1	1	1	1	1	1	0	0	0	0	0	0	0	0	0	0	0
Q5VU97	CACHD1	VWFA and cache domain-containing protein 1	0	0	0	2	1	1	0	0	0	3	2	3	0	0	0	2	1	0	1	0	0	0	0	0	0	0	1	0	1	0	0	0	0	0	0	0	0	0	0	2868500	0	0	0	0	0	3649900	0
Q5VV43	KIAA0319	Dyslexia-associated protein KIAA0319	0	1	1	1	2	1	1	1	1	3	1	2	2	1	1	0	1	0	0	0	2	0	0	0	0	0	1	1	0	1	0	0	0	0	0	0	0	0	0	0	2786100	0	0	0	0	2912200	0
Q6EMK4	VASN	Vasorin	3	5	1	3	4	2	4	2	4	4	3	4	3	4	3	4	4	4	3	4	4	2	4	1	2	4	2	4	2	3	3	4	3	4	3	4	6498900	10628000	0	6716700	10800000	7729700	9456600	6924500	8163500	11501000	11832000
Q6FHJ7	SFRP4	Secreted frizzled-related protein 4	0	2	0	1	1	1	1	1	0	1	1	1	1	1	1	1	0	1	1	0	1	1	1	1	1	1	1	1	1	0	0	0	1	1	0	1	0	3440600	0	0	0	0	0	0	0	0	0
Q6MZW2	FSTL4	Follistatin-related protein 4	2	2	2	11	7	5	4	2	3	11	11	7	6	6	3	3	4	3	4	4	5	1	2	2	3	2	3	5	6	6	2	3	2	3	2	2	3849800	4504600	3954400	33246000	22094000	21092000	7920000	4766900	5625800	30721000	34048000
Q6NW40	RGMB	RGM domain family member B	4	3	2	4	5	3	5	4	2	5	5	4	6	2	4	1	2	5	5	5	3	3	3	2	2	4	3	4	4	5	1	1	0	1	2	4	12184000	9707900	8031300	17282000	14377000	11481000	12026000	11951000	9066300	17551000	16606000
Q6UVK1	CSPG4	Chondroitin sulfate proteoglycan 4	0	0	1	1	0	0	0	0	0	2	2	1	1	0	0	0	0	0	0	0	0	0	0	0	0	0	0	0	0	0	0	0	0	0	0	0	0	0	0	0	0	0	0	0	0	2500700	0
Q6UW01	CBLN3	Cerebellin-3	2	2	2	3	3	3	2	1	3	3	3	3	3	3	3	2	2	2	2	2	2	2	1	2	0	0	1	3	2	3	0	0	0	2	2	0	7067000	6105500	5739500	15621000	10099000	11389000	8682900	0	7671300	13151000	15803000
Q6UX71	PLXDC2	Plexin domain-containing protein 2	1	3	2	2	2	1	1	1	2	2	3	1	4	4	2	2	1	2	3	2	2	2	2	2	2	2	1	2	2	2	2	2	2	2	2	2	0	13035000	14611000	18637000	15276000	0	0	0	13165000	23765000	22256000
Q6UX73	C16orf89	UPF0764 protein C16orf89	2	3	3	3	3	3	4	3	4	4	3	4	4	5	4	2	4	3	4	4	5	4	3	3	4	4	4	3	4	3	4	4	4	3	4	4	11037000	7426600	7219800	10686000	13255000	13720000	15325000	13539000	11040000	11950000	12001000
Q6UXB8	PI16	Peptidase inhibitor 16	0	3	2	3	4	2	1	0	0	3	2	1	2	2	2	1	0	2	2	2	2	2	2	0	2	1	3	2	1	2	1	2	2	2	2	1	0	9943800	7384900	11367000	12623000	7787300	0	0	0	9673900	7521000
Q6UXD5	SEZ6L2	Seizure 6-like protein 2	3	2	3	5	5	5	2	3	2	5	2	3	4	3	3	2	3	3	3	2	3	3	3	3	1	3	2	4	3	2	1	1	2	2	2	3	14193000	15767000	11798000	27410000	27760000	18606000	13452000	15457000	12365000	25180000	20078000
Q6ZRP7	QSOX2	Sulfhydryl oxidase 2	0	0	0	1	1	1	0	0	0	3	2	0	3	0	1	1	1	1	1	0	2	1	1	0	0	0	0	0	1	2	0	0	0	1	1	0	0	0	0	0	0	0	0	0	0	1527200	1575000
Q6ZVL6	KIAA1549L	UPF0606 protein KIAA1549L	0	0	0	0	1	1	0	0	0	2	2	1	1	1	0	0	0	0	0	0	1	0	0	0	0	0	0	0	0	0	0	0	0	0	0	0	0	0	0	0	0	0	0	0	0	1952000	2165100
Q7LFX5	CHST15	Carbohydrate sulfotransferase 15	0	0	0	0	0	0	0	0	0	0	1	1	1	0	2	0	0	0	0	0	0	0	0	0	0	0	0	1	0	0	0	1	0	0	0	0	0	0	0	0	0	0	0	0	0	0	0
Q7Z3B1	NEGR1	Neuronal growth regulator 1	7	8	7	8	8	6	8	6	6	8	8	8	6	6	6	6	6	6	7	8	6	4	5	7	5	6	6	7	7	5	4	5	5	5	4	6	98666000	69821000	98471000	126740000	175270000	152910000	66397000	103370000	72814000	150190000	163370000
Q7Z6L0	PRRT2	Proline-rich transmembrane protein 2	1	1	0	0	0	0	0	0	0	2	1	1	1	1	1	0	0	0	1	1	1	1	1	0	1	1	0	1	1	1	0	0	0	0	0	1	0	0	0	0	0	0	0	0	0	3492100	0
Q7Z7M0	MEGF8	Multiple epidermal growth factor-like domains protein 8	18	15	12	24	21	21	18	15	13	28	24	20	18	16	16	11	15	18	19	20	15	10	10	11	14	16	20	21	19	20	7	7	7	9	8	16	52875000	54695000	45837000	92475000	81199000	73483000	54268000	63130000	48924000	104450000	89393000
Q86SF2	GALNT7	N-acetylgalactosaminyltransferase 7	0	0	0	2	1	1	0	0	0	6	5	1	4	3	2	0	0	1	0	1	2	0	0	1	0	1	0	2	0	1	0	1	0	0	0	1	0	0	0	4601400	0	0	0	0	0	4599900	3467700
Q86UD1	OAF	Out at first protein homolog	2	3	2	1	1	2	1	1	2	2	2	1	4	3	3	3	2	1	2	4	2	3	3	1	2	1	1	2	2	3	1	1	1	3	4	1	6527900	5353700	7303200	0	0	5942500	0	0	6361300	8033000	6037300
Q86UN3	RTN4RL2	Reticulon-4 receptor-like 2	0	0	0	1	2	0	0	0	0	3	3	2	0	1	2	0	1	0	0	1	1	0	0	0	1	2	0	0	1	1	0	0	0	1	0	2	0	0	0	0	0	0	0	0	0	18157000	12586000
Q86UX2	ITIH5	Inter-alpha-trypsin inhibitor heavy chain H5	5	9	6	6	8	10	7	6	9	10	11	8	9	6	7	9	7	7	8	9	9	7	9	5	8	7	8	10	9	8	5	8	11	9	7	7	20285000	17987000	15049000	23483000	21939000	18643000	21564000	20878000	18113000	32388000	24920000
Q86VB7	CD163	Scavenger receptor cysteine-rich type 1 protein M130	7	4	5	6	5	5	8	6	5	6	6	5	8	6	5	5	6	5	3	4	4	4	6	5	6	6	3	6	6	5	6	6	5	3	5	6	20487000	20811000	19884000	15433000	20098000	12787000	18490000	23695000	19080000	15099000	13472000
Q86Y38	XYLT1	Xylosyltransferase 1	2	2	2	2	2	2	2	1	1	2	2	1	2	1	2	1	2	1	2	2	2	2	2	2	1	2	2	2	2	2	1	2	2	1	2	2	4131800	0	3941400	4679600	4460500	3884400	3405400	0	0	5324100	3712000
Q8IUX7	AEBP1	Adipocyte enhancer-binding protein 1	2	3	1	3	2	1	1	2	3	4	4	2	4	4	4	2	3	3	2	3	4	2	3	2	4	4	3	5	1	3	2	1	2	1	1	4	5145600	5183700	0	4027900	3162700	0	0	5742500	6715300	6771800	6109500
Q8IV08	PLD3	Phospholipase D3	2	2	1	3	2	1	2	2	1	2	4	3	3	3	3	2	2	1	3	3	3	3	3	1	2	2	2	2	2	3	1	0	1	2	2	2	6284600	5319400	0	10218000	12573000	0	5761400	7821900	0	13103000	11073000
Q8IWV2	CNTN4	Contactin-4	0	1	0	3	4	2	1	0	0	6	3	2	3	2	3	2	2	2	2	3	2	2	2	0	0	0	0	2	2	2	1	1	0	1	0	0	0	0	0	7066700	7356500	6780100	0	0	0	5859600	6466500
Q8IYS5	OSCAR	Osteoclast-associated immunoglobulin-like receptor	0	0	0	0	1	0	0	0	0	0	0	1	1	0	1	0	0	0	0	0	0	0	0	0	0	0	0	0	0	0	0	2	0	0	0	0	0	0	0	0	0	0	0	0	0	0	0
Q8N126	CADM3	Cell adhesion molecule 3	3	5	4	4	5	3	4	4	3	4	4	4	5	5	4	4	4	4	3	5	5	5	4	3	4	4	2	3	4	3	4	4	5	4	4	4	59176000	51836000	65684000	83711000	81770000	81948000	64932000	62169000	69689000	74897000	88512000
Q8N2S1	LTBP4	Latent-transforming growth factor beta-binding protein 4	6	8	8	11	12	13	8	9	9	14	15	7	11	9	10	7	5	5	12	12	13	10	10	8	8	6	8	11	7	9	6	6	8	8	8	6	23359000	16841000	16394000	24882000	19801000	15792000	22998000	24327000	21200000	24286000	22418000
Q8N3H0	FAM19A2	Protein FAM19A2	0	0	0	0	1	0	0	0	0	2	0	0	1	1	0	0	0	0	0	0	0	0	0	0	0	0	0	0	0	0	0	0	0	0	0	0	0	0	0	0	0	0	0	0	0	2546400	0
Q8N3J6	CADM2	Cell adhesion molecule 2	2	2	2	2	2	1	2	2	2	2	2	2	2	3	2	2	2	2	2	2	2	2	2	2	1	2	2	2	2	2	2	2	2	2	1	2	9168100	11456000	12824000	16786000	18321000	0	12684000	8751300	16230000	20669000	20401000
Q8N3T6	TMEM132C	Transmembrane protein 132C	0	0	0	0	0	0	0	0	0	1	2	0	0	0	0	0	0	0	0	0	0	0	0	0	0	0	0	0	0	0	0	0	0	0	0	0	0	0	0	0	0	0	0	0	0	0	1233600
Q8NBI6	XXYLT1	Xyloside xylosyltransferase 1	1	0	0	1	0	0	0	0	0	2	2	0	2	1	0	0	0	1	1	1	1	0	0	0	1	0	0	0	0	0	0	0	0	0	0	0	0	0	0	0	0	0	0	0	0	0	1873400
Q8NBJ4	GOLM1	Golgi membrane protein 1	3	1	2	5	4	5	2	2	1	5	7	6	5	5	6	2	0	0	4	3	5	2	1	4	4	2	1	1	5	6	1	4	1	0	0	2	9846700	0	5859300	14596000	10285000	8537300	9094000	9506800	0	14181000	14526000
Q8NCL4	GALNT6	Polypeptide N-acetylgalactosaminyltransferase 6	0	0	1	3	2	0	0	0	0	2	2	3	1	1	0	0	0	0	1	0	0	1	0	0	1	0	1	0	0	0	0	1	1	0	0	0	0	0	0	3654000	0	0	0	0	0	3153000	2735200
Q8NCW5	NAXE	NAD(P)H-hydrate epimerase	1	1	0	1	1	1	1	0	1	3	1	2	4	2	1	1	0	0	2	0	2	1	1	0	0	0	0	2	0	0	0	1	0	0	0	0	0	0	0	0	0	0	0	0	0	3200400	0
Q8NFP4	MDGA1	MAM domain-containing glycosylphosphatidylinositol anchor protein 1	0	0	0	1	0	1	0	0	0	2	0	1	1	0	0	0	0	0	0	0	0	0	0	0	0	0	0	0	0	1	0	0	0	1	0	0	0	0	0	0	0	0	0	0	0	3553200	0
Q8NFT8	DNER	Delta and Notch-like epidermal growth factor-related receptor	2	2	2	2	2	2	2	2	2	2	2	2	2	2	3	2	2	2	2	2	2	2	2	2	2	2	2	2	2	2	2	2	2	2	2	2	11518000	10069000	9830700	14361000	11971000	11390000	9522900	9102600	10758000	14754000	13425000
Q8NFY4	SEMA6D	Semaphorin-6D	0	0	0	2	1	2	0	0	0	5	2	2	3	0	2	1	1	1	3	2	1	0	0	1	1	2	0	2	1	0	0	0	0	0	0	2	0	0	0	0	0	3322000	0	0	0	3258000	3145000
Q8NFZ8	CADM4	Cell adhesion molecule 4	8	8	8	8	8	8	9	7	7	9	9	7	9	9	9	7	8	8	9	9	8	8	7	8	8	9	8	7	9	9	7	8	7	6	7	9	102640000	93431000	103220000	107750000	97879000	76731000	74327000	107030000	91659000	131850000	107960000
Q8NHP8	PLBD2	Putative phospholipase B-like 2	0	0	0	2	3	0	0	0	0	1	3	0	0	0	0	0	0	0	2	2	1	0	0	0	1	1	1	1	2	2	0	0	0	0	0	1	0	0	0	1937200	1634300	0	0	0	0	0	2159900
Q8TCZ2	CD99L2	CD99 antigen-like protein 2	2	2	2	5	3	3	2	3	2	3	3	3	5	6	3	2	2	2	3	3	3	2	2	3	2	2	2	2	3	2	2	2	2	2	1	2	28020000	19955000	22616000	28849000	25763000	20943000	17009000	36147000	23194000	33116000	31534000
Q8TEU8	WFIKKN2	WAP, Kazal, immunoglobulin, Kunitz and NTR domain-containing protein 2	3	4	3	2	2	1	5	3	3	3	4	4	3	2	3	2	3	2	5	6	3	2	2	2	5	4	5	3	2	2	3	4	4	3	2	4	17470000	13255000	12337000	6726700	10197000	0	12124000	11867000	11797000	12919000	12821000
Q8WVQ1	CANT1	Soluble calcium-activated nucleotidase 1	3	2	2	4	3	2	2	1	3	4	4	2	2	3	4	1	2	2	2	2	3	2	2	2	2	2	2	2	3	2	1	3	2	3	1	2	5290700	4037100	4089600	5969100	9832700	4156500	4401000	0	4319000	5709500	4497700
Q8WXD2	SCG3	Secretogranin-3	10	11	10	13	13	12	12	9	11	13	11	10	13	12	12	12	11	12	11	12	12	11	10	12	8	10	10	11	10	10	12	10	12	12	11	10	199620000	218010000	213490000	357170000	382020000	278860000	300810000	271070000	254150000	408650000	402930000
Q8WY21	SORCS1	VPS10 domain-containing receptor SorCS1	0	0	0	2	2	2	0	0	0	3	3	2	0	1	0	0	0	0	1	1	1	1	0	0	0	1	1	1	1	1	0	0	0	1	0	1	0	0	0	4270000	0	3663500	0	0	0	3877100	4291100
Q8WZA1	POMGNT1	Protein O-linked-mannose beta-1,2-N-acetylglucosaminyltransferase 1	4	7	2	7	10	6	5	6	4	10	9	4	8	9	6	5	4	5	5	6	5	3	5	5	2	5	3	7	6	3	4	5	4	3	3	5	10960000	9603300	7353900	10885000	13760000	11081000	8593200	9496700	9575500	12925000	15634000
Q92520	FAM3C	Protein FAM3C	4	5	4	6	8	6	5	4	5	5	5	6	6	5	5	4	4	4	4	5	5	4	4	5	4	4	5	5	4	6	3	3	5	4	4	4	87901000	89261000	72349000	107480000	143240000	78597000	94608000	93229000	83630000	137180000	142030000
Q92563	SPOCK2	Testican-2	2	3	1	5	3	2	3	2	1	4	6	2	4	3	4	3	2	3	4	4	3	2	4	2	3	2	1	4	3	4	0	1	2	2	0	2	9970100	7976000	0	14218000	8794900	9042200	10362000	11271000	0	13914000	15006000
Q92673	SORL1	Sortilin-related receptor	1	3	1	5	2	3	1	1	1	9	10	6	2	1	1	1	1	1	4	2	3	3	2	1	3	0	2	3	6	3	1	1	1	1	2	0	0	17020000	0	24212000	22697000	14735000	0	0	0	51308000	42787000
Q92743	HTRA1	Serine protease HTRA1	0	1	1	1	1	1	1	0	1	1	1	1	2	1	1	1	1	1	1	1	1	1	1	0	1	1	1	1	1	1	1	1	1	1	1	1	0	0	0	0	0	0	0	0	0	0	0
Q92752	TNR	Tenascin-R	0	1	1	5	5	3	4	1	1	6	6	4	4	5	3	0	1	2	4	6	3	2	2	0	2	2	2	5	2	4	1	1	1	2	2	2	0	0	0	7718300	8200600	5086100	6179900	0	0	6246700	6431100
Q92765	FRZB	Secreted frizzled-related protein 3	3	1	1	3	3	1	2	2	2	4	4	3	4	4	3	1	1	1	3	1	3	2	2	1	3	1	2	3	2	4	1	1	1	1	1	1	8581700	0	0	8923100	8119900	0	9268800	9764400	9529800	16637000	16254000
Q92820	GGH	Gamma-glutamyl hydrolase	1	1	0	2	3	2	0	0	0	4	4	0	2	0	1	0	1	1	0	2	2	2	1	1	2	1	2	1	1	2	1	0	1	2	0	1	0	0	0	5217900	3428600	0	0	0	0	4400500	5699700
Q92823	NRCAM	Neuronal cell adhesion molecule	17	20	18	19	20	21	21	19	21	23	22	19	23	23	24	18	18	20	21	23	21	22	19	17	20	22	17	21	23	21	15	15	19	17	17	22	394160000	416440000	389040000	591120000	570650000	532800000	413200000	377150000	362660000	703900000	594790000
Q92859	NEO1	Neogenin	11	11	9	15	14	11	13	9	8	16	13	11	17	12	12	11	10	12	12	12	13	10	11	9	11	10	8	14	11	11	8	12	11	8	9	10	42969000	45602000	43879000	68325000	52142000	54203000	46426000	45353000	42623000	72308000	72662000
Q92876	KLK6	Kallikrein-6	7	7	7	7	6	7	7	7	7	7	7	7	7	7	7	6	6	6	6	6	7	6	6	6	6	7	7	7	7	6	6	6	6	6	6	7	851360000	1006900000	947110000	923080000	879650000	684870000	699380000	724280000	727480000	970460000	899110000
Q92911	SLC5A5	Sodium/iodide cotransporter	0	0	0	0	0	0	1	0	0	2	0	0	0	0	0	0	0	0	0	0	0	0	0	0	0	0	0	0	0	0	0	0	0	0	0	0	0	0	0	0	0	0	0	0	0	1391900	0
Q92932	PTPRN2	Receptor-type tyrosine-protein phosphatase N2	3	3	3	2	4	3	3	2	2	4	2	5	4	3	3	3	3	2	3	3	3	3	3	3	3	3	3	3	3	2	3	3	3	3	3	3	16643000	17089000	17117000	26028000	24886000	17826000	16686000	14916000	14745000	25474000	21948000
Q92954	PRG4	Proteoglycan 4	3	5	4	4	2	4	2	0	1	4	5	3	4	4	4	3	1	2	1	2	3	3	3	2	7	6	4	5	3	3	0	1	1	2	4	6	8020300	8374900	5304000	5350400	4490500	7499600	0	0	0	8496500	9489700
Q93091	RNASE6	Ribonuclease K6	0	1	0	0	0	0	0	0	0	1	0	0	1	0	0	0	0	1	1	1	0	1	2	0	1	1	0	0	0	1	0	2	0	0	0	1	0	0	0	0	0	0	0	0	0	0	0
Q969H8	MYDGF	Myeloid-derived growth factor	0	1	1	1	1	1	1	1	1	2	2	1	2	2	2	0	0	0	1	1	1	1	1	0	1	1	1	1	2	1	1	2	1	0	0	1	0	0	0	0	0	0	0	0	0	3535700	4050900
Q969P0	IGSF8	Immunoglobulin superfamily member 8	4	4	4	4	3	4	3	3	3	5	4	3	4	4	5	4	4	3	4	4	4	4	5	3	4	4	3	4	3	4	3	4	4	4	4	4	52591000	53656000	46514000	46348000	40116000	34671000	48596000	48515000	41634000	49549000	52219000
Q969Z4	RELT	Tumor necrosis factor receptor superfamily member 19L	0	0	0	1	2	1	0	0	0	1	0	1	2	2	0	1	1	0	0	0	2	0	0	0	0	0	0	2	0	2	0	0	0	0	1	0	0	0	0	0	2098500	0	0	0	0	0	0
Q96B86	RGMA	Repulsive guidance molecule A	2	2	2	2	4	2	2	2	2	4	3	4	4	4	3	2	2	1	3	4	3	3	4	2	1	2	3	3	1	3	1	2	1	1	2	2	8117100	5579800	11421000	8018900	9487900	8681200	8039100	8795500	9065100	8773400	9591500
Q96BZ4	PLD4	Phospholipase D4	1	0	1	3	2	3	0	0	0	4	3	1	1	0	1	1	0	1	0	1	2	0	0	0	2	1	2	2	2	2	0	0	0	1	0	1	0	0	0	4523500	5193400	4887900	0	0	0	6376700	6800400
Q96FE5	LINGO1	Leucine-rich repeat and immunoglobulin-like domain-containing nogo receptor-interacting protein 1	1	4	3	6	6	4	3	1	2	7	6	7	4	4	3	3	5	3	6	5	5	3	2	2	4	4	3	3	3	3	1	1	0	2	1	4	0	6279000	6359300	13353000	16747000	13279000	5572300	0	5060500	22662000	22132000
Q96FE7	PIK3IP1	Phosphoinositide-3-kinase-interacting protein 1	3	3	3	3	3	3	3	3	2	2	3	3	3	3	3	3	3	3	3	2	3	3	3	3	3	3	3	3	3	3	3	3	3	3	3	3	77034000	62856000	53845000	88646000	85526000	59257000	55071000	75661000	55400000	89678000	77600000
Q96GW7	BCAN	Brevican core protein	7	7	8	9	9	7	7	6	6	15	14	11	10	9	8	7	7	7	10	9	8	9	8	7	7	7	6	8	7	8	6	8	7	8	7	7	116330000	98026000	96621000	174530000	196730000	158360000	119340000	113910000	85465000	250050000	240320000
Q96IY4	CPB2	Carboxypeptidase B2	4	5	7	5	5	4	6	4	6	5	6	4	5	6	5	6	5	7	5	3	4	5	6	5	6	6	5	5	5	6	5	7	6	5	8	6	28028000	21069000	21494000	17015000	13578000	11907000	21627000	21461000	23247000	18567000	15423000
Q96KG7	MEGF10	Multiple epidermal growth factor-like domains protein 10	3	3	1	7	6	5	4	3	3	7	7	5	6	4	6	0	1	2	5	5	6	2	1	2	3	2	1	4	3	3	1	1	3	2	1	2	12244000	9583600	0	23555000	18083000	15606000	11705000	13054000	9395100	25770000	23448000
Q96KN2	CNDP1	Beta-Ala-His dipeptidase	15	15	15	16	18	20	16	15	16	17	16	16	18	16	16	13	17	17	18	17	16	16	18	14	17	18	15	18	16	17	15	17	17	17	17	18	736320000	776630000	764730000	1100000000	1052800000	939580000	774520000	713180000	720080000	1220200000	1050400000
Q96PD5	PGLYRP2	N-acetylmuramoyl-L-alanine amidase	11	10	9	8	10	9	10	8	9	9	8	7	8	9	8	10	9	14	11	9	9	10	12	7	12	10	10	10	8	10	10	11	10	10	11	10	104580000	78255000	72688000	65681000	58742000	61581000	94868000	100100000	85820000	50718000	64492000
Q96PX8	SLITRK1	SLIT and NTRK-like protein 1	2	2	3	4	4	4	3	3	2	5	4	3	5	4	5	0	1	3	4	4	3	1	2	2	1	4	1	3	4	5	3	2	2	2	0	4	9306300	8860700	17918000	14914000	14830000	10436000	11142000	12255000	9083500	17434000	17783000
Q96S96	PEBP4	Phosphatidylethanolamine-binding protein 4	5	6	5	3	4	4	5	3	4	5	5	4	5	4	5	4	3	3	4	4	3	5	5	4	5	4	5	5	4	5	4	4	3	4	4	4	56214000	66470000	59551000	35553000	32394000	31641000	37849000	41943000	51967000	64729000	46228000
Q99435	NELL2	Protein kinase C-binding protein NELL2	14	14	14	17	18	17	14	14	13	17	16	16	16	18	15	13	14	13	16	15	17	12	15	14	13	14	14	18	16	14	13	14	14	14	13	14	319040000	305130000	302760000	493230000	426290000	385470000	279460000	284220000	271480000	576940000	460880000
Q99497	PARK7	Protein deglycase DJ-1	3	3	1	4	2	2	3	1	4	3	4	2	4	3	3	3	3	3	4	4	3	3	3	2	2	3	2	3	2	4	1	3	3	2	2	3	7695000	8108500	0	6796300	7398900	10686000	7716600	0	7090900	10170000	9280200
Q99523	SORT1	Sortilin	0	0	0	3	2	2	1	0	1	3	2	4	1	1	2	0	0	0	2	1	2	0	0	0	1	2	2	2	1	1	1	0	0	0	0	2	0	0	0	3923200	3271600	4422300	0	0	0	3822700	5143200
Q99574	SERPINI1	Neuroserpin	4	5	5	5	4	5	5	4	4	6	5	5	7	4	5	4	3	2	4	6	6	5	5	6	4	5	4	6	4	5	5	3	3	4	3	5	17472000	25247000	22744000	45818000	41017000	25412000	22547000	27279000	20204000	53553000	41012000
Q99674	CGREF1	Cell growth regulator with EF hand domain protein 1	1	1	2	3	2	4	1	1	1	4	2	2	4	1	1	1	1	2	1	1	1	1	2	1	1	1	1	3	1	2	2	1	1	1	1	1	0	0	12856000	11654000	13941000	12574000	0	0	0	14285000	11880000
Q99969	RARRES2	Retinoic acid receptor responder protein 2	3	3	3	3	2	3	3	2	3	3	2	2	3	3	3	3	3	3	3	3	3	3	3	3	3	4	3	3	3	3	3	3	3	3	3	4	32784000	39161000	27825000	29099000	27696000	20715000	36667000	24255000	30397000	28713000	33050000
Q99983	OMD	Osteomodulin	1	3	2	1	1	2	2	1	3	4	3	2	2	1	1	1	1	2	2	2	2	1	4	1	3	2	2	3	1	2	2	2	1	2	2	2	0	9025100	6213700	0	0	19742000	9980800	0	9623000	11515000	16015000
Q9BQ16	SPOCK3	Testican-3	2	2	3	4	2	1	1	1	1	4	4	3	4	4	2	2	1	1	2	2	3	2	2	1	2	1	1	3	1	2	1	1	1	1	1	1	8158500	9981300	8832400	11697000	11119000	0	0	0	0	12767000	8683800
Q9BQT9	CLSTN3	Calsyntenin-3	2	2	1	4	5	2	2	2	2	4	3	4	5	4	3	1	2	2	3	2	2	3	2	1	2	2	2	3	2	2	1	1	2	2	2	2	8553900	7841000	0	14684000	12320000	7451100	8276000	5979000	7780600	10317000	6742400
Q9BRK3	MXRA8	Matrix-remodeling-associated protein 8	0	2	0	0	0	1	0	0	0	0	1	0	0	0	0	0	0	0	1	0	1	1	0	0	0	0	0	1	0	1	0	0	0	0	0	0	0	0	0	0	0	0	0	0	0	0	0
Q9BRK5	SDF4	45 kDa calcium-binding protein	2	2	2	2	1	2	3	3	2	3	2	3	3	3	3	2	3	1	2	2	3	2	3	2	2	2	2	3	3	4	2	3	2	2	2	2	8562900	8082100	7527500	9360500	0	6396400	10216000	10971000	9524300	11117000	9595500
Q9BTY2	FUCA2	Plasma alpha-L-fucosidase	2	2	2	0	2	0	0	1	0	2	1	2	0	0	0	2	2	1	1	1	1	1	0	1	0	2	1	2	3	1	2	0	0	3	3	2	2835100	2911400	3741100	0	1741300	0	0	0	0	3013800	0
Q9BU40	CHRDL1	Chordin-like protein 1	3	1	2	3	3	2	3	2	2	3	3	2	3	2	3	2	3	3	3	3	2	3	2	2	2	2	2	3	2	3	2	2	2	2	1	2	5534500	0	4493300	8035800	9986700	5724100	7359000	8383000	6772500	6937500	10267000
Q9BX67	JAM3	Junctional adhesion molecule C	1	0	1	1	1	1	1	1	0	3	1	1	2	1	1	1	1	1	2	1	1	1	0	1	0	1	1	0	1	1	0	1	0	0	0	1	0	0	0	0	0	0	0	0	0	3761600	0
Q9BY67	CADM1	Cell adhesion molecule 1	4	3	3	4	4	4	4	3	4	6	3	3	6	5	5	3	5	3	4	3	2	4	3	3	2	4	3	3	4	4	3	4	3	3	2	4	17029000	25058000	24133000	33566000	24551000	48639000	38342000	28574000	24317000	37740000	34966000
Q9BYH1	SEZ6L	Seizure 6-like protein	1	3	1	3	3	3	3	1	2	3	2	2	4	4	3	3	1	3	3	4	2	3	4	2	2	4	2	3	0	2	2	2	3	0	0	4	0	12959000	0	17829000	0	23563000	9878200	0	11355000	17834000	16076000
Q9BZR6	RTN4R	Reticulon-4 receptor	5	5	3	6	6	6	6	3	2	7	6	6	5	5	4	5	5	5	6	6	5	4	4	3	3	4	5	6	6	5	1	3	1	5	3	4	17079000	14933000	14494000	31018000	29962000	22841000	18979000	17829000	11279000	34777000	28825000
Q9C0A0	CNTNAP4	Contactin-associated protein-like 4	5	6	5	9	9	9	6	1	4	13	9	8	8	9	7	4	5	5	8	10	8	3	3	3	5	6	6	7	7	9	2	4	2	5	6	6	13919000	14564000	12838000	25556000	27319000	28290000	12059000	0	10953000	35441000	29593000
Q9H1Z8	C2orf40	Augurin	0	0	1	1	1	1	1	1	1	1	1	1	1	1	2	0	0	0	1	1	1	2	2	1	0	0	1	2	2	1	0	0	1	0	0	0	0	0	0	0	0	0	0	0	0	0	0
Q9H2E6	SEMA6A	Semaphorin-6A	1	0	0	1	2	1	1	1	0	4	2	2	0	0	0	0	1	1	1	1	1	0	0	0	1	1	1	1	1	1	0	0	0	1	0	1	0	0	0	0	5978300	0	0	0	0	4776400	4578400
Q9H2X0	CHRD	Chordin	0	2	1	2	0	2	0	0	1	4	4	3	2	2	1	1	1	1	2	2	1	1	2	0	1	1	0	1	2	2	0	1	1	1	1	1	0	1690400	0	1919200	0	3153500	0	0	0	2890700	2944600
Q9H3G5	CPVL	Probable serine carboxypeptidase CPVL	0	0	0	1	1	0	2	0	2	2	1	0	1	0	0	3	0	2	5	6	6	3	1	0	2	2	2	1	1	1	1	1	1	1	1	2	0	0	0	0	0	0	4355600	0	0	0	0
Q9H8J5	MANSC1	MANSC domain-containing protein 1	0	0	0	2	2	2	0	0	1	2	0	0	4	1	1	0	0	0	0	3	0	1	0	0	0	0	0	1	1	2	0	0	0	0	0	0	0	0	0	3481400	0	4981600	0	0	0	3490600	0
Q9H8L6	MMRN2	Multimerin-2	1	1	0	2	1	0	0	0	1	3	2	2	1	0	1	0	0	0	1	0	0	2	1	1	0	0	0	3	1	0	0	0	1	0	0	0	0	0	0	9765200	0	0	0	0	0	7510500	7852900
Q9HAR2	ADGRL3	Latrophilin-3	1	2	1	7	6	6	2	1	1	8	9	4	4	4	2	2	1	2	3	4	4	1	1	1	2	2	2	4	5	3	0	0	0	1	1	2	0	0	0	12526000	14691000	12758000	6481600	0	0	16775000	15261000
Q9HAT2	SIAE	Sialate O-acetylesterase	3	2	1	4	4	5	3	3	2	7	6	3	3	2	4	3	4	4	5	6	3	3	4	4	3	5	4	4	4	6	2	3	2	3	3	5	8664300	5947500	0	13083000	13104000	8496900	8118100	9759500	8049300	16909000	14164000
Q9HBR0	SLC38A10	Putative sodium-coupled neutral amino acid transporter 10	1	0	0	1	0	0	0	0	0	1	1	0	2	0	1	0	0	0	0	0	0	0	0	0	0	0	0	1	0	1	0	0	0	0	0	0	0	0	0	0	0	0	0	0	0	0	0
Q9HC56	PCDH9	Protocadherin-9	1	1	2	2	3	2	2	1	2	4	3	4	2	2	2	1	1	0	2	2	2	1	1	1	0	2	1	2	2	2	0	0	0	2	1	2	0	0	0	6912800	7158600	4889100	2878200	0	2496500	9898500	7631100
Q9HCB6	SPON1	Spondin-1	3	3	2	5	6	5	3	2	2	6	5	4	6	5	5	2	1	3	3	3	6	2	2	3	2	2	2	4	4	4	2	2	3	4	2	2	8589600	7586300	6354600	10629000	14678000	9880400	8675700	6232200	5977100	11969000	9458800
Q9HCU4	CELSR2	Cadherin EGF LAG seven-pass G-type receptor 2	3	4	2	3	4	4	3	1	4	4	3	2	3	4	4	3	2	2	4	3	4	3	2	3	3	3	4	3	2	3	3	3	4	2	2	3	5625700	9415500	7848300	11139000	14349000	9091300	8252200	0	8199900	13399000	7087800
Q9HDB5	NRXN3	Neurexin-3-beta	1	2	1	2	2	2	2	2	1	2	2	1	2	2	2	1	1	2	2	1	2	1	2	2	1	1	1	2	1	2	1	1	1	1	1	1	0	0	0	2946800	3460500	2818200	1978600	2738800	0	2963900	2550700
Q9NPD7	NRN1	Neuritin	1	2	0	3	3	3	2	2	2	3	3	2	2	2	2	0	3	1	3	2	2	2	3	2	0	2	1	1	2	3	1	1	0	0	0	2	0	7483800	0	16044000	11848000	18772000	10518000	14360000	11100000	12935000	14363000
Q9NPR2	SEMA4B	Semaphorin-4B	1	1	1	2	2	1	1	1	1	2	2	2	1	2	1	1	1	1	2	1	1	1	1	1	1	1	1	1	1	1	1	1	1	1	1	1	0	0	0	8238600	6679800	0	0	0	0	6527600	9338000
Q9NQ79	CRTAC1	Cartilage acidic protein 1	13	12	9	14	14	15	13	11	13	17	15	13	18	17	17	11	13	12	15	15	15	12	14	12	13	14	10	16	15	16	11	13	10	10	11	14	159120000	152030000	160240000	208120000	160200000	195900000	172020000	174310000	156580000	210000000	206850000
Q9NQX4	MYO5C	Unconventional myosin-Vc	1	1	1	0	1	2	1	0	2	2	1	0	1	1	0	0	0	0	0	1	1	0	0	0	1	1	0	1	1	0	1	0	0	1	0	1	0	0	0	0	0	402000000	0	0	0	656700000	0
Q9NQX5	NPDC1	Neural proliferation differentiation and control protein 1	1	2	2	2	2	1	2	1	2	2	2	2	2	2	2	2	1	2	2	2	2	2	2	1	2	2	1	2	1	2	2	2	2	2	1	2	0	12309000	9697200	2964500	17725000	0	6526900	0	8222800	13832000	8887300
Q9NR34	MAN1C1	Mannosyl-oligosaccharide 1,2-alpha-mannosidase IC	1	1	1	2	1	1	3	0	2	2	2	1	1	2	1	0	0	0	1	1	2	1	1	1	2	1	2	2	1	2	1	1	1	2	0	1	0	0	0	2504900	0	0	0	0	2004800	2591400	3416200
Q9NRN5	OLFML3	Olfactomedin-like protein 3	0	2	0	1	2	2	3	0	0	3	2	0	1	1	2	2	2	0	4	1	2	1	1	1	1	1	0	1	0	2	1	1	1	1	3	1	0	5853200	0	0	6133300	5388200	6101300	0	0	5810600	5400000
Q9NS85	CA10	Carbonic anhydrase-related protein 10	0	0	0	1	2	2	0	1	0	1	2	2	0	1	1	0	1	1	1	0	1	1	0	0	0	0	0	2	2	2	0	0	0	0	0	0	0	0	0	0	2457800	1821800	0	0	0	0	3024000
Q9NS98	SEMA3G	Semaphorin-3G	0	0	0	2	3	2	0	0	0	4	1	2	4	0	0	2	0	2	1	1	3	0	3	0	0	0	2	1	0	0	0	0	1	0	0	0	0	0	0	0	7353300	0	0	0	0	7082500	0
Q9NT99	LRRC4B	Leucine-rich repeat-containing protein 4B	3	4	3	3	3	3	4	3	3	5	4	6	3	3	3	4	3	4	3	4	3	4	4	2	3	3	4	3	3	3	3	2	1	4	3	3	12048000	11931000	12149000	19106000	18945000	17276000	10425000	13093000	10032000	18545000	18571000
Q9NTU7	CBLN4	Cerebellin-4	0	1	0	2	1	2	1	1	1	2	2	1	3	1	1	0	0	0	2	2	2	0	0	0	0	1	1	1	2	3	0	0	0	0	0	1	0	0	0	8387800	0	6329600	0	0	0	10347000	8996800
Q9NX62	IMPAD1	Inositol monophosphatase 3	1	1	2	4	1	3	2	1	1	5	5	3	6	3	2	0	1	2	1	1	3	1	2	1	1	2	1	2	1	1	2	1	1	1	1	2	0	0	5995600	4965800	0	11222000	6519500	0	0	9869200	9274400
Q9NY47	CACNA2D2	Voltage-dependent calcium channel subunit alpha-2/delta-2	0	0	0	2	0	1	0	0	0	2	0	1	1	0	0	0	0	0	0	0	0	0	0	0	0	0	0	0	0	0	0	0	0	0	0	0	0	0	0	0	0	0	0	0	0	1825000	0
Q9NY72	SCN3B	Sodium channel subunit beta-3	1	0	1	1	1	1	1	1	1	1	2	1	1	1	1	1	0	1	1	1	1	0	0	1	1	1	1	1	1	1	1	0	1	0	1	1	0	0	0	0	0	0	0	0	0	0	2422700
Q9NYQ8	FAT2	Protocadherin Fat 2	6	4	2	16	17	19	14	10	12	13	13	8	15	15	16	13	12	12	5	4	5	13	8	6	1	5	2	18	14	15	8	7	6	9	6	5	13026000	7395700	2778800	27035000	33739000	27086000	21306000	20310000	19877000	20477000	19240000
Q9NYX4	CALY	Neuron-specific vesicular protein calcyon	1	1	1	1	1	1	2	1	1	1	1	1	1	2	1	1	1	1	1	1	1	1	1	1	1	1	1	1	1	1	2	2	2	1	1	1	0	0	0	0	0	0	5944000	0	0	0	0
Q9NZ08	ERAP1	Endoplasmic reticulum aminopeptidase 1	0	0	0	1	0	1	0	0	0	3	3	1	0	0	0	0	0	0	1	1	0	0	0	0	0	0	0	0	1	1	0	0	0	0	0	0	0	0	0	0	0	0	0	0	0	3605900	3005400
Q9NZ53	PODXL2	Podocalyxin-like protein 2	1	1	0	1	2	2	2	1	1	1	1	1	2	1	1	1	2	2	1	2	1	2	2	1	1	2	1	1	1	1	1	1	0	0	1	2	0	0	0	0	4240100	2680800	1984400	0	0	0	0
Q9NZC2	TREM2	Triggering receptor expressed on myeloid cells 2	0	2	0	0	0	0	0	0	1	0	1	1	2	1	2	1	0	0	1	1	2	1	0	0	2	0	0	1	2	2	0	1	1	0	1	0	0	3088600	0	0	0	0	0	0	0	0	0
Q9NZP8	C1RL	Complement C1r subcomponent-like protein	1	2	1	0	1	1	1	1	1	0	0	0	0	0	0	1	1	1	0	0	1	2	1	2	0	2	1	0	0	0	0	1	1	1	1	2	0	0	0	0	0	0	0	0	0	0	0
Q9P0K1	ADAM22	Disintegrin and metalloproteinase domain-containing protein 22	0	0	0	0	1	3	0	0	0	2	1	1	2	2	1	1	1	1	1	3	1	1	1	0	2	1	0	1	1	1	0	0	1	1	1	1	0	0	0	0	0	0	0	0	0	4999200	0
Q9P0K9	FRRS1L	DOMON domain-containing protein FRRS1L	0	0	0	2	2	0	0	1	1	2	0	1	3	2	1	0	1	0	2	1	2	0	0	0	0	0	0	2	1	1	0	0	0	0	0	0	0	0	0	4897500	4450500	0	0	0	0	3012300	0
Q9P121	NTM	Neurotrimin	6	6	5	6	6	6	6	5	6	6	6	6	6	5	6	6	6	5	6	6	6	6	6	6	5	6	6	6	5	6	5	6	6	4	4	6	125310000	104710000	105180000	138180000	134050000	162060000	109400000	124030000	109310000	144430000	129890000
Q9P232	CNTN3	Contactin-3	0	0	0	0	1	0	0	0	0	2	1	0	2	0	0	0	0	0	1	1	0	0	0	0	0	0	0	0	0	0	0	0	0	0	0	0	0	0	0	0	0	0	0	0	0	0	0
Q9P2S2	NRXN2	Neurexin-2	7	11	6	17	14	12	11	7	8	18	19	12	17	12	12	8	8	10	13	13	10	8	7	6	9	7	6	12	8	14	5	6	6	8	5	7	39231000	32949000	30489000	66951000	71982000	68761000	34673000	37344000	35517000	68933000	71934000
Q9UBG0	MRC2	C-type mannose receptor 2	0	1	0	0	1	0	0	0	0	2	0	0	2	2	1	0	0	0	0	0	0	0	1	0	0	0	0	1	0	0	0	0	0	0	1	0	0	0	0	0	0	0	0	0	0	0	0
Q9UBP4	DKK3	Dickkopf-related protein 3	8	10	10	10	10	10	13	11	12	10	10	8	10	10	10	9	9	10	12	12	12	10	10	10	11	11	12	10	10	10	6	10	10	11	11	11	1242300000	1193200000	952720000	1553800000	1449700000	1254600000	1068500000	1098500000	986470000	1642600000	1525600000
Q9UBQ6	EXTL2	Exostosin-like 2	1	1	1	1	1	1	1	1	1	1	2	1	2	2	1	1	1	1	1	1	1	1	1	1	1	1	1	1	1	1	1	1	1	1	1	1	0	0	0	0	0	0	0	0	0	0	3543600
Q9UBR2	CTSZ	Cathepsin Z	1	2	2	3	3	3	1	2	2	3	4	2	3	2	2	1	1	2	4	3	3	1	3	2	4	3	2	4	3	4	1	2	2	2	3	3	0	7557900	9024800	16351000	13265000	13904000	0	9799700	11279000	17339000	16595000
Q9UBX1	CTSF	Cathepsin F	2	2	1	3	3	4	3	2	3	5	4	3	4	4	2	2	1	1	4	3	5	2	2	2	3	2	4	3	2	3	1	1	1	2	3	2	6758300	3803700	0	5486200	6072200	6428000	5281200	5842300	5049300	6677800	5475000
Q9UBX5	FBLN5	Fibulin-5	2	4	2	2	3	3	2	2	2	3	2	1	3	2	2	3	2	3	2	2	2	2	3	2	3	3	2	3	2	3	1	3	2	1	1	3	20722000	15270000	0	17753000	16477000	13565000	0	19656000	18290000	18823000	17935000
Q9UF11	PLEKHB1	Pleckstrin homology domain-containing family B member 1	0	0	0	1	0	0	1	0	0	1	1	1	2	1	0	0	0	0	0	0	0	0	0	0	0	0	0	1	0	0	0	0	0	0	0	0	0	0	0	0	0	0	0	0	0	0	0
Q9UGM5	FETUB	Fetuin-B	2	2	2	2	3	4	1	0	1	1	1	1	1	1	1	2	3	2	2	3	2	1	2	1	4	3	4	2	1	1	1	1	2	2	1	3	8640800	5253700	4419600	10917000	11036000	7250000	0	0	0	0	0
Q9UHC6	CNTNAP2	Contactin-associated protein-like 2	1	3	4	8	6	9	0	1	1	10	9	7	4	2	1	0	0	1	5	7	7	1	1	3	2	1	3	4	4	3	0	1	2	2	1	1	0	7032900	7747000	17169000	12475000	18328000	0	0	0	21618000	15820000
Q9UHG2	PCSK1N	ProSAAS	8	7	8	8	7	8	8	8	7	9	8	9	8	8	8	7	7	7	8	8	8	7	7	7	7	7	6	7	8	7	7	8	8	7	7	7	144110000	172420000	138850000	188510000	281950000	251290000	172600000	147700000	187180000	356910000	352640000
Q9UHL4	DPP7	Dipeptidyl peptidase 2	1	2	1	2	2	4	2	0	0	4	4	2	2	1	3	0	2	2	1	2	2	1	0	0	0	2	1	4	4	4	0	0	0	1	0	2	0	0	0	0	0	6270600	5550400	0	0	8970200	9264400
Q9UJJ9	GNPTG	N-acetylglucosamine-1-phosphotransferase subunit gamma	2	3	3	2	2	2	2	2	3	4	4	2	3	2	2	2	3	2	3	2	3	2	2	2	4	3	3	3	2	4	2	1	1	2	2	3	9339100	6406000	5693700	6243500	11629000	4843100	5075700	9326600	7491500	7625400	9489800
Q9UK55	SERPINA10	Protein Z-dependent protease inhibitor	0	0	0	1	0	0	0	0	0	0	0	0	1	0	0	1	1	1	0	0	0	1	1	1	0	1	0	1	0	0	0	0	0	1	2	1	0	0	0	0	0	0	0	0	0	0	0
Q9ULB1	NRXN1	Neurexin-1	10	9	8	16	13	13	10	8	9	17	18	15	14	13	15	7	8	7	15	14	14	9	10	8	6	9	5	13	13	14	7	7	8	7	6	9	46932000	45259000	45033000	75077000	65617000	60081000	49197000	50052000	48071000	83676000	80980000
Q9ULF5	SLC39A10	Zinc transporter ZIP10	0	0	0	3	0	0	1	0	0	1	1	0	2	0	1	0	0	0	2	1	1	0	0	0	0	0	0	0	0	0	0	0	0	0	0	0	0	0	0	1489300	0	0	0	0	0	1965300	0
Q9UM22	EPDR1	Mammalian ependymin-related protein 1	1	1	1	2	2	1	1	1	1	1	1	1	1	1	1	2	2	1	1	1	1	1	1	1	1	1	1	1	1	2	0	0	0	1	2	1	0	0	0	0	18405000	0	0	0	0	0	0
Q9UMF0	ICAM5	Intercellular adhesion molecule 5	1	2	3	4	2	5	2	1	3	4	6	5	6	5	4	2	1	2	3	5	5	4	4	1	3	3	2	5	3	4	2	3	4	2	1	3	0	5506300	6073100	9621200	11247000	12026000	3883100	0	4622400	9798900	9229500
Q9UMX5	NENF	Neudesin	1	1	1	1	2	1	1	1	1	1	2	2	1	2	1	1	1	1	0	1	1	1	1	1	1	1	1	2	1	1	1	1	1	0	0	1	0	0	0	0	0	0	0	0	0	0	2454000
Q9UNN8	PROCR	Endothelial protein C receptor	1	2	2	1	1	0	1	1	1	1	2	1	2	1	1	2	2	1	1	1	1	1	1	1	1	1	1	1	1	1	1	1	1	1	1	1	0	4328600	5197500	0	0	0	0	0	0	0	0
Q9UNW1	MINPP1	Multiple inositol polyphosphate phosphatase 1	2	3	0	2	2	4	2	2	1	2	2	3	2	3	1	1	2	1	2	3	2	3	2	2	1	2	2	2	2	1	1	1	2	0	1	2	4699200	3460100	0	4843600	5018000	3626000	3488900	4417400	0	4040000	3944100
Q9UPU3	SORCS3	VPS10 domain-containing receptor SorCS3	1	0	0	1	0	0	0	0	0	2	2	0	1	0	0	0	0	0	0	0	0	0	0	0	0	0	0	0	0	0	0	0	0	0	0	0	0	0	0	0	0	0	0	0	0	0	0
Q9UQM7	CAMK2A	Calcium/calmodulin-dependent protein kinase type II subunit alpha	1	2	1	3	2	2	2	1	0	3	2	3	2	3	2	1	1	2	3	3	3	1	1	1	1	1	1	2	1	2	0	0	1	0	0	1	0	3187000	0	9420400	5827600	12544000	3422900	0	0	11459000	10683000
Q9Y240	CLEC11A	C-type lectin domain family 11 member A	1	1	0	3	2	2	1	0	0	2	5	0	2	1	1	1	0	0	2	3	3	0	0	0	0	1	1	1	0	1	0	1	1	0	2	1	0	0	0	3564800	0	3735200	0	0	0	4650200	3801800
Q9Y279	VSIG4	V-set and immunoglobulin domain-containing protein 4	1	1	0	1	1	0	1	1	0	1	1	0	3	2	2	1	1	1	0	2	1	2	1	1	2	0	0	1	1	1	1	1	0	1	1	0	0	0	0	0	0	0	0	0	0	0	0
Q9Y2I2	NTNG1	Netrin-G1	1	1	0	1	2	2	1	1	1	3	1	2	1	1	1	1	1	0	1	1	1	1	0	0	1	1	1	2	1	1	0	0	1	1	0	1	0	0	0	0	4985700	0	0	0	0	3842600	0
Q9Y2T3	GDA	Guanine deaminase	1	1	1	3	2	1	1	0	0	1	2	3	1	1	1	1	0	1	4	3	1	2	1	0	2	1	1	2	1	2	0	2	1	1	0	1	0	0	0	5547300	4739200	0	0	0	0	0	4607900
Q9Y4C0	NRXN3	Neurexin-3	5	7	5	11	9	13	7	4	6	11	11	9	12	10	8	7	6	6	10	9	11	9	8	5	6	7	6	9	6	9	6	7	6	6	5	7	65393000	64652000	64558000	115930000	97403000	84428000	61576000	65700000	57022000	121370000	124670000
Q9Y4L1	HYOU1	Hypoxia up-regulated protein 1	0	1	1	2	2	2	1	0	2	2	3	3	2	1	2	1	1	1	2	1	2	2	2	0	2	2	2	3	2	1	0	1	2	2	2	2	0	0	0	5102600	8522000	6137900	0	0	6212800	9568700	11312000
Q9Y5F6	PCDHGC5	Protocadherin gamma-C5	2	3	3	4	4	3	2	1	1	4	3	2	4	4	5	2	1	0	4	4	4	2	2	1	1	2	2	2	2	2	2	0	1	1	2	2	0	6786100	5839700	3211200	4818500	0	0	0	0	5500100	6437800
Q9Y5I4	PCDHAC2	Protocadherin alpha-C2	0	0	0	2	0	1	1	0	0	3	1	2	2	2	2	1	0	0	1	0	0	2	1	1	0	0	0	1	1	0	0	1	0	0	0	0	0	0	0	0	0	0	0	0	0	3380400	0
Q9Y5Y7	LYVE1	Lymphatic vessel endothelial hyaluronic acid receptor 1	1	1	2	3	2	1	2	3	2	2	2	1	1	2	3	2	2	3	2	2	2	3	2	2	2	2	2	2	3	3	3	2	3	3	3	2	0	0	10603000	11094000	6017300	0	8532400	18900000	10116000	8435900	6365700
Q9Y639	NPTN	Neuroplastin	0	0	0	0	0	0	0	0	0	0	1	0	2	1	2	0	0	0	1	1	1	0	0	0	0	0	0	0	1	0	0	0	0	0	0	0	0	0	0	0	0	0	0	0	0	0	0
Q9Y646	CPQ	Carboxypeptidase Q	3	4	2	3	5	3	3	3	3	6	6	4	4	3	2	3	4	4	4	6	6	4	3	2	5	4	5	5	4	6	2	3	2	4	4	4	9812900	13968000	12490000	12380000	13271000	14076000	12118000	12526000	15909000	25299000	28203000
Q9Y696	CLIC4	Chloride intracellular channel protein 4	0	0	1	1	1	0	1	1	1	0	0	1	1	0	1	0	0	0	1	0	0	1	0	0	0	0	0	0	0	0	1	2	2	1	1	0	0	0	0	0	0	0	0	0	0	0	0
Q9Y6N7	ROBO1	Roundabout homolog 1	0	1	1	2	1	3	1	1	1	2	4	4	2	2	1	3	1	1	2	3	1	2	1	1	1	2	2	2	1	1	1	1	1	0	0	2	0	3995100	0	4654100	0	5625500	4158700	0	0	5722200	5890600
Q9Y6N8	CDH10	Cadherin-10	1	0	0	2	1	1	0	0	0	1	1	0	0	0	0	0	0	0	0	0	0	0	0	0	0	0	0	1	0	0	0	0	0	0	0	0	0	0	0	2205900	0	0	0	0	0	0	0
Q9Y6R7	FCGBP	IgGFc-binding protein	43	43	46	21	22	16	42	33	39	37	38	30	34	24	28	21	17	23	23	24	21	32	30	26	46	46	43	35	37	34	29	34	34	30	29	46	447410000	338460000	342860000	98212000	105010000	93545000	300880000	343940000	306390000	192940000	182990000
[truncated: 25 more columns]
