# Supplementary material for: Protein variability in cerebrospinal fluid and its possible implications for neurological protein biomarker research
Source: PLoS One. 2018 Nov 29;13(11):e0206478. doi: 10.1371/journal.pone.0206478 (PMC6264484; doi:10.1371/journal.pone.0206478)
Supplement: S3 File — All listed proteins were identified with at least two unique peptides in 100% of the samples. The file provides information regarding protein IDs, protein names, gene names, numbers of unique peptides, and LFQ intensities, as well as CVt, CVg, RCVt and RCVg, for every protein. (XLSX) [file pone.0206478.s006.xlsx]

## Sheet: 100%proteins; 2 unique peptides
Protein Ids	Protein name	Gene names	Unique peptides K1.1	Unique peptides K1.2	Unique peptides K1.3	Unique peptides K2.1	Unique peptides K2.2	Unique peptides K2.3	Unique peptides K5.1	Unique peptides K5.2	Unique peptides K5.3	Unique peptides K8.1	Unique peptides K8.2	Unique peptides K8.3	Unique peptides K13.1	Unique peptides K13.2	Unique peptides K13.3	Unique peptides K14.1	Unique peptides K14.2	Unique peptides K14.3	Unique peptides K26.1	Unique peptides K26.2	Unique peptides K26.3	Unique peptides K33.1	Unique peptides K33.2	Unique peptides K33.3	Unique peptides K36.1	Unique peptides K36.2	Unique peptides K36.3	Unique peptides K38.1	Unique peptides K38.2	Unique peptides K38.3	Unique peptides K39.1	Unique peptides K39.2	Unique peptides K39.3	Unique peptides K40.1	Unique peptides K40.2	Unique peptides K40.3	LFQ intensity K1.1	LFQ intensity K1.2	LFQ intensity K1.3	LFQ intensity K2.1	LFQ intensity K2.2	LFQ intensity K2.3	LFQ intensity K5.1	LFQ intensity K5.2	LFQ intensity K5.3	LFQ intensity K8.1	LFQ intensity K8.2
O00391	Sulfhydryl oxidase 1	QSOX1	7	9	4	6	7	7	10	5	8	11	10	6	7	10	8	4	4	6	10	7	9	10	7	6	8	8	6	9	8	5	5	8	5	5	5	8	24411000	18702000	17943000	20235000	15833000	17543000	21484000	20384000	20549000	23311000	24315000
O00533	Neural cell adhesion molecule L1-like protein	CHL1	22	26	24	26	28	28	23	21	20	27	25	22	26	27	26	20	19	22	28	27	26	22	26	23	20	22	22	24	24	21	19	23	21	20	19	22	513130000	486570000	443080000	714710000	595020000	609880000	443950000	439020000	382080000	706780000	651020000
O00584	Ribonuclease T2	RNASET2	6	7	4	6	8	6	8	3	6	6	7	6	7	5	7	5	5	7	7	8	6	4	4	3	5	7	5	8	7	8	3	3	4	6	5	7	15782000	15876000	15226000	22363000	18670000	16548000	12406000	15951000	13939000	19362000	21477000
O14594	Neurocan core protein	NCAN	15	13	10	15	15	15	12	12	11	16	16	14	15	14	12	13	14	11	15	14	15	13	12	12	10	11	11	15	13	15	9	12	11	10	9	11	65956000	61285000	62996000	102350000	82284000	78495000	60906000	70720000	60423000	145730000	117510000
O15031	Plexin-B2	PLXNB2	4	5	3	10	12	10	7	6	9	12	11	11	10	9	5	6	6	5	8	7	6	7	8	8	6	6	6	13	7	9	4	4	5	7	6	6	13960000	13156000	9920800	21694000	20952000	14676000	15143000	19855000	15051000	18758000	20806000
O15240	Neurosecretory protein VGF	VGF	10	11	11	12	13	13	11	8	11	16	12	13	16	12	12	9	10	11	12	12	12	11	12	9	11	11	8	13	8	12	10	11	11	8	8	11	239130000	307300000	262340000	424850000	416060000	343030000	231430000	267980000	227070000	511810000	486010000
O15394	Neural cell adhesion molecule 2	NCAM2	8	9	9	6	9	7	10	9	7	13	10	10	12	9	10	5	7	5	11	10	10	7	8	6	6	9	8	7	8	7	6	6	6	9	6	9	60851000	50946000	60213000	77403000	69369000	54345000	62847000	69631000	49039000	81600000	80454000
O43505	Beta-1,4-glucuronyltransferase 1	B4GAT1	10	11	9	10	12	11	11	9	10	11	10	11	10	9	10	10	11	11	12	11	10	10	10	10	9	10	10	10	10	11	7	11	10	9	9	10	139790000	312480000	262670000	297020000	450890000	441000000	299850000	200130000	205120000	438790000	383820000
O75326	Semaphorin-7A	SEMA7A	7	9	9	14	14	12	9	7	8	12	14	9	10	9	11	10	11	12	11	12	8	10	9	6	8	10	9	11	8	10	6	6	8	9	8	10	53171000	70557000	56649000	159800000	156500000	122290000	59086000	58407000	54953000	155820000	144350000
O75882	Attractin	ATRN	6	6	6	7	6	8	7	4	6	9	6	7	6	6	7	7	7	7	7	6	6	8	5	7	7	9	4	8	6	9	6	7	8	7	7	9	27068000	28691000	26773000	25842000	27827000	20190000	27439000	23110000	21842000	30406000	28810000
O94769	Extracellular matrix protein 2	ECM2	4	7	5	6	5	4	7	6	5	6	7	2	6	4	4	3	4	4	4	5	9	6	5	4	7	6	6	6	5	7	4	4	5	4	4	6	20542000	19731000	18005000	15356000	15196000	10968000	19154000	21292000	21170000	19857000	21212000
O94856	Neurofascin	NFASC	8	9	9	14	13	15	9	9	9	17	14	15	10	12	11	11	10	7	10	10	10	11	11	7	11	9	12	10	11	14	10	10	11	10	10	9	53799000	52456000	47242000	86573000	83359000	61713000	48235000	48924000	39678000	96800000	83419000
O94919	Endonuclease domain-containing 1 protein	ENDOD1	6	7	6	7	8	7	10	6	7	9	9	7	8	9	8	4	4	4	7	7	7	6	6	7	6	8	6	6	6	6	7	6	5	5	5	8	34507000	29661000	29371000	30495000	27589000	25184000	25758000	29043000	22700000	38060000	37699000
O94985	Calsyntenin-1	CLSTN1	12	16	14	16	18	17	15	12	16	18	17	17	19	17	17	13	13	16	19	17	16	14	16	13	14	15	12	17	13	17	13	15	15	14	13	15	237060000	248400000	243880000	421340000	435160000	404390000	321500000	317100000	302540000	428600000	379630000
O95502	Neuronal pentraxin receptor	NPTXR	5	7	5	6	4	8	6	4	6	7	6	5	8	6	6	6	5	5	6	8	8	4	6	5	7	6	4	6	4	7	4	5	4	4	4	6	75761000	88014000	96188000	133370000	112240000	106580000	69334000	82573000	74246000	152130000	142640000
P00441	Superoxide dismutase [Cu-Zn]	SOD1	2	4	5	4	3	3	4	2	4	4	3	4	5	4	4	5	4	5	5	5	3	4	4	3	4	5	3	5	4	4	4	5	5	4	5	5	243100000	171480000	153250000	222990000	222710000	254240000	194900000	218450000	134070000	289030000	225630000
P00450	Ceruloplasmin	CP	27	31	30	25	27	29	30	23	29	28	24	25	27	27	27	32	28	34	31	31	25	27	33	27	31	30	27	28	24	31	25	30	31	31	33	30	1197400000	1081700000	1244100000	915370000	971640000	1048200000	1256300000	959150000	1033000000	900550000	833380000
P00734	Prothrombin	F2	17	20	18	15	17	17	17	15	17	17	17	14	17	15	16	20	20	21	16	17	15	20	19	17	21	17	18	19	16	17	14	19	18	21	22	17	567740000	473320000	454710000	366660000	372090000	268810000	378130000	448090000	396080000	284350000	315250000
P00736	Complement C1r subcomponent	C1R	19	18	16	18	16	16	18	14	16	17	16	16	15	13	14	17	19	19	17	16	17	15	18	17	17	20	17	18	16	15	16	16	17	17	17	20	178620000	168030000	177450000	128280000	125700000	143940000	182800000	207930000	182950000	158500000	154850000
P00738	Haptoglobin	HP	9	9	10	7	9	9	7	7	9	8	6	7	7	8	7	9	9	10	8	9	7	8	9	7	9	9	8	8	8	10	7	8	7	8	8	9	816060000	577220000	761660000	815990000	792720000	701420000	378100000	338780000	399800000	598200000	730560000
P00746	Complement factor D	CFD	7	7	8	7	7	6	7	8	7	8	7	7	8	8	8	7	7	8	7	8	8	8	9	8	8	7	7	7	7	8	8	8	8	7	7	7	61073000	68865000	61229000	37918000	45252000	32921000	88990000	86933000	80580000	33680000	37005000
P00747	Plasminogen	PLG	23	23	25	23	24	22	27	24	24	24	24	23	24	24	23	23	23	24	23	23	23	26	27	24	24	25	24	27	23	25	24	25	24	23	25	25	904680000	710110000	733200000	578790000	480570000	421530000	831910000	797780000	804160000	444120000	476440000
P00748	Coagulation factor XII	F12	7	9	7	6	6	6	6	6	7	6	5	6	6	7	7	7	7	9	7	7	7	7	7	8	7	7	5	6	6	6	6	8	7	7	8	7	86546000	68925000	70263000	58993000	43316000	49343000	41246000	34477000	34119000	41946000	44600000
P00751	Complement factor B	CFB	14	17	22	13	15	17	15	12	15	14	15	12	14	14	15	19	19	17	15	18	12	14	16	14	17	17	14	16	15	16	17	17	16	18	17	17	582490000	482250000	491490000	407690000	381500000	366840000	424680000	401160000	389680000	362580000	348470000
P01008	Antithrombin-III	SERPINC1	14	18	17	15	15	16	13	13	16	16	14	13	17	14	15	15	16	18	14	16	15	15	18	17	18	16	16	14	14	16	13	17	19	16	17	16	550790000	556890000	596680000	468700000	425140000	427610000	413240000	430110000	487860000	337320000	378900000
P01009	Alpha-1-antitrypsin	SERPINA1	20	22	22	20	20	20	19	18	20	20	19	21	22	21	22	22	22	21	20	19	20	22	22	22	22	22	22	22	22	23	22	21	22	22	22	22	7299300000	7918600000	7401300000	4841200000	5466800000	4746000000	4309400000	4003400000	4869700000	2388700000	2170600000
P01011	Alpha-1-antichymotrypsin	SERPINA3	12	14	13	12	14	14	14	12	13	14	12	11	15	12	15	13	13	17	14	12	13	13	13	13	14	14	13	14	14	14	12	15	13	14	13	14	1170500000	866260000	811310000	838080000	697100000	757070000	915950000	959200000	961440000	664200000	681010000
P01019	Angiotensinogen	AGT	15	14	15	14	15	16	15	12	14	15	14	14	16	14	15	15	15	16	15	15	14	15	16	15	15	15	14	14	13	15	15	16	16	15	15	15	892810000	1428800000	1468800000	1447200000	2371800000	1785600000	1560600000	1127100000	1446100000	1901400000	1786000000
P01023	Alpha-2-macroglobulin	A2M	44	50	47	45	44	48	47	45	46	49	47	46	50	48	50	50	50	52	47	48	45	48	49	41	49	49	47	47	48	52	47	50	49	49	50	49	2368700000	2457200000	2638000000	1978700000	2338400000	2348200000	2251300000	1954300000	2316100000	2235300000	1961100000
P01024	Complement C3	C3	71	80	80	70	68	77	72	68	78	69	67	66	76	68	67	68	80	83	69	65	65	74	76	74	71	73	68	71	69	74	69	70	77	74	79	73	6371200000	5631900000	5824600000	4536700000	4092900000	3874800000	4716800000	4831900000	4943100000	3660900000	3634500000
P01031	Complement C5	C5	16	19	19	16	14	12	18	15	17	13	15	13	15	18	15	20	23	22	12	18	16	23	23	19	20	19	16	19	15	18	19	20	19	23	28	19	89677000	67193000	79621000	62120000	60312000	59689000	61963000	61846000	60717000	43450000	47212000
P01033	Metalloproteinase inhibitor 1	TIMP1	7	7	7	7	7	7	7	5	7	7	7	6	7	7	7	7	7	7	7	7	7	7	7	6	7	7	7	7	7	7	7	6	7	7	7	7	144650000	135340000	126620000	91452000	122880000	103420000	129260000	156500000	165410000	112770000	103980000
P01034	Cystatin-C	CST3	11	11	13	11	11	11	11	11	10	11	11	11	11	11	10	11	11	11	11	11	11	11	11	11	10	11	11	11	10	11	11	11	11	11	11	11	3964700000	5343000000	4833200000	5277900000	4615400000	4416800000	4065600000	2784700000	4364800000	5573200000	4233700000
P01042	Kininogen-1	KNG1	14	15	14	13	13	15	15	12	15	12	12	14	13	12	12	16	15	16	14	15	12	14	16	15	16	14	14	15	12	12	13	15	14	15	15	14	830410000	655480000	572310000	520350000	417010000	407390000	664890000	706380000	581580000	383930000	392750000
P01210	Proenkephalin-A	PENK	5	5	5	4	3	4	5	4	5	5	5	5	5	5	5	5	4	5	5	5	5	5	6	4	4	5	4	5	5	5	5	6	5	5	4	5	78944000	63549000	66463000	86561000	63381000	67588000	58024000	65793000	50556000	116480000	89587000
P01344	Insulin-like growth factor II	IGF2	4	4	4	4	3	3	4	3	4	4	4	3	4	4	4	3	3	4	3	4	3	4	3	3	5	3	4	4	3	3	3	3	5	3	3	3	97276000	73499000	90540000	85225000	65019000	45940000	102890000	100170000	88901000	112210000	86469000
P01619	Ig kappa chain V-III region B6	IGKV3-20	3	3	3	3	3	2	2	2	3	2	2	2	2	2	2	3	3	3	3	3	3	3	2	3	3	3	3	3	3	3	3	3	3	3	3	3	146830000	130170000	132840000	84596000	78817000	57283000	120780000	130840000	105730000	49325000	69775000
P01834	Ig kappa chain C region	IGKC	5	6	8	5	6	5	6	5	6	6	5	4	6	5	5	6	6	6	6	6	6	6	6	5	6	6	5	6	5	6	6	6	6	6	6	6	2223500000	2787000000	3129700000	1729000000	2134300000	2332800000	4134200000	2629500000	3292100000	1320000000	1573100000
P01857	Ig gamma-1 chain C region	IGHG1	6	7	6	6	7	6	10	8	9	7	7	6	7	7	7	6	6	7	9	9	8	8	8	8	8	8	8	7	7	6	7	6	7	8	8	8	5170300000	6128500000	6437600000	5396400000	7296200000	5196600000	9756700000	8678100000	10245000000	3309200000	3470100000
P01859	Ig gamma-2 chain C region	IGHG2	6	6	8	5	6	7	6	4	6	6	5	3	6	4	4	6	7	7	6	6	6	6	6	4	6	6	6	6	6	6	5	6	6	7	7	6	1841300000	2035600000	2355600000	1182400000	1478700000	1295400000	1915200000	1073100000	1656000000	1117700000	1352200000
P01860	Ig gamma-3 chain C region	IGHG3	4	4	5	4	4	4	3	4	4	4	4	4	4	4	4	4	4	4	4	4	4	4	4	4	4	4	4	4	3	4	4	4	4	3	4	4	128040000	194570000	215300000	314080000	271680000	193200000	196120000	122400000	145900000	70411000	87997000
P01861	Ig gamma-4 chain C region	IGHG4	3	3	3	4	5	4	5	3	4	5	4	3	5	3	4	5	6	6	3	3	3	4	4	4	5	5	3	2	3	3	2	3	3	2	3	5	153430000	179960000	130750000	132930000	131050000	118930000	266940000	262920000	270820000	101680000	98153000
P01871	Ig mu chain C region	IGHM	7	8	9	7	9	8	7	3	6	5	3	7	9	9	8	9	9	6	7	8	7	9	10	9	9	8	8	9	6	9	8	9	10	8	9	8	41946000	37029000	44061000	35686000	49724000	33344000	34214000	27961000	28414000	17873000	14574000
P01876	Ig alpha-1 chain C region	IGHA1	3	3	4	3	3	3	3	3	3	3	3	3	3	3	3	3	3	3	3	3	3	3	3	3	3	3	3	3	3	3	3	3	3	3	3	3	2342300000	2266500000	2381700000	881110000	725600000	924560000	4184300000	2981500000	3485000000	455730000	647580000
P01877	Ig alpha-2 chain C region	IGHA2	3	4	4	3	2	3	3	3	3	3	3	3	3	3	3	3	3	4	3	3	3	3	3	3	3	3	3	3	3	3	3	4	3	3	3	3	169750000	123030000	122590000	37983000	24854000	35646000	228500000	218710000	176820000	10943000	14520000
P02452	Collagen alpha-1(I) chain	COL1A1	6	7	5	4	5	6	6	7	8	6	6	4	10	6	5	5	7	8	7	6	7	7	7	9	5	6	6	6	5	5	7	8	7	8	6	6	39307000	35597000	38084000	35718000	31729000	25029000	44033000	46606000	47740000	32869000	28429000
P02647	Apolipoprotein A-I	APOA1	21	21	20	19	20	22	20	17	22	18	18	20	22	21	20	22	22	23	20	21	21	21	24	19	19	20	20	20	18	20	22	21	24	23	25	20	3506700000	3541500000	3257900000	2042100000	1630800000	2160400000	2658300000	2272700000	2827400000	1184000000	1471300000
P02649	Apolipoprotein E	APOE	9	12	11	13	13	13	12	12	11	13	12	12	12	11	11	11	11	11	12	11	11	12	12	12	11	11	11	12	11	12	11	11	11	11	11	11	1065900000	964030000	907700000	3224200000	3457600000	3583900000	1953200000	2480400000	2198100000	3487600000	3210100000
P02652	Apolipoprotein A-II	APOA2	5	6	5	4	4	4	5	4	5	5	4	4	5	5	5	5	5	6	5	5	5	5	7	4	4	6	4	5	4	6	6	6	5	5	5	6	196370000	277850000	367420000	103890000	99733000	132010000	240270000	163320000	245070000	90405000	97915000
P02671	Fibrinogen alpha chain	FGA	10	8	10	12	10	11	10	9	10	9	11	10	10	10	12	15	15	15	10	12	9	14	15	14	15	14	11	11	8	13	7	10	13	14	15	14	190820000	118860000	158610000	158370000	148320000	110740000	128770000	121990000	118420000	73929000	91456000
P02675	Fibrinogen beta chain	FGB	14	17	18	16	13	15	16	13	16	13	14	14	16	17	16	19	20	23	16	16	14	18	20	17	19	16	15	17	11	16	12	14	16	18	19	16	398100000	223640000	352940000	264620000	294990000	263410000	252340000	216230000	254720000	135950000	180500000
P02679	Fibrinogen gamma chain	FGG	10	11	10	12	11	12	12	11	10	10	10	12	10	11	11	11	14	13	11	10	11	11	13	12	10	11	12	12	9	12	7	9	11	11	11	11	385910000	227910000	389870000	276900000	310280000	268410000	243230000	233970000	252440000	155550000	192490000
P02746	Complement C1q subcomponent subunit B	C1QB	4	4	3	4	5	5	6	5	4	5	4	4	6	5	5	3	6	6	5	6	6	5	5	5	3	5	6	4	4	4	3	4	5	4	4	5	87265000	76334000	78491000	68276000	62688000	57826000	63242000	98230000	89898000	72198000	87720000
P02747	Complement C1q subcomponent subunit C	C1QC	4	4	4	4	4	4	4	4	4	3	4	4	4	4	4	3	4	4	4	4	4	4	4	4	4	4	4	4	4	4	3	4	4	4	4	4	136420000	91321000	103740000	88480000	81707000	70382000	106460000	121510000	106900000	95713000	92516000
P02748	Complement component C9	C9	8	8	8	7	10	8	8	8	8	8	9	8	8	8	7	7	8	9	8	8	8	8	8	8	9	10	8	8	8	9	7	8	8	8	8	10	105120000	92116000	109320000	117370000	99806000	126680000	71077000	78130000	79568000	77532000	72265000
P02749	Beta-2-glycoprotein 1	APOH	15	15	15	15	13	14	15	14	15	15	15	14	15	15	14	15	15	15	14	15	14	15	15	14	15	15	15	15	15	14	15	15	15	15	13	15	1154500000	993200000	956020000	785270000	964100000	772290000	1049400000	1068100000	1059000000	655350000	788400000
P02750	Leucine-rich alpha-2-glycoprotein	LRG1	6	7	7	7	9	7	8	5	7	9	7	7	8	7	7	7	8	8	8	8	7	7	8	7	8	8	7	8	7	8	8	8	8	7	7	8	53016000	63225000	72312000	80630000	89611000	136530000	74076000	60384000	85530000	95670000	98141000
P02751	Fibronectin	FN1	45	51	48	50	48	51	52	45	50	53	48	45	54	53	51	49	49	54	50	51	47	48	48	47	50	47	46	52	47	55	41	50	50	47	51	47	1430800000	1113200000	1264600000	1355800000	1281600000	1249200000	1397400000	1523100000	1444100000	1667900000	1498300000
P02753	Retinol-binding protein 4	RBP4	6	6	6	5	5	7	6	6	5	6	6	6	6	6	5	7	6	6	6	5	5	6	6	6	6	6	6	5	5	6	5	6	6	5	5	6	113870000	179200000	141590000	83466000	122760000	185110000	205260000	125180000	186960000	112860000	93399000
P02760	Protein AMBP	AMBP	7	7	7	7	7	6	7	6	7	6	6	7	7	8	8	8	7	9	6	6	6	8	8	8	8	8	7	8	8	8	8	9	9	8	9	8	132580000	124720000	141470000	108980000	138130000	114880000	158770000	126200000	130130000	78885000	98526000
P02763	Alpha-1-acid glycoprotein 1	ORM1	5	5	6	6	6	7	5	6	5	6	5	6	5	5	5	5	5	5	5	5	5	5	5	6	5	5	5	6	5	6	5	5	5	5	6	5	1807500000	1837500000	2136500000	1742600000	1729300000	1459000000	1453300000	1392200000	1403100000	1149900000	1186000000
P02765	Alpha-2-HS-glycoprotein	AHSG	6	6	11	5	6	6	6	5	7	6	5	6	7	5	5	5	6	6	6	6	6	7	6	5	7	6	6	6	4	6	6	7	7	7	7	6	786690000	919870000	801700000	376100000	377350000	449380000	577480000	449370000	560420000	377440000	431340000
P02766	Transthyretin	TTR	11	11	12	11	11	10	11	11	12	12	11	11	12	12	11	12	11	12	11	12	12	12	12	11	12	11	11	12	11	12	12	12	11	11	12	11	1724200000	2092600000	2046600000	1246400000	1116600000	1489800000	2336200000	1939700000	2805600000	2133100000	1816300000
P02768	Serum albumin	ALB	51	53	71	43	43	43	58	45	47	44	43	38	51	43	45	50	49	53	52	48	45	46	53	51	53	51	44	51	44	48	46	55	53	51	53	51	160070000000	190930000000	176000000000	96099000000	112620000000	107630000000	159130000000	127160000000	151710000000	72352000000	84417000000
P02774	Vitamin D-binding protein	GC	21	20	23	21	21	21	20	20	21	21	20	20	22	21	20	21	21	22	21	20	19	20	22	21	21	21	20	22	21	22	18	23	20	19	22	20	2834400000	2550600000	2409800000	2298700000	2085700000	1708100000	2499900000	2291200000	2222900000	1521800000	1434600000
P02787	Serotransferrin	TF	43	44	53	43	44	45	46	43	43	44	41	42	44	42	41	39	43	43	43	43	43	44	44	41	44	43	42	46	41	44	41	43	46	43	43	43	27621000000	29992000000	30519000000	22281000000	22178000000	23825000000	25754000000	23858000000	25933000000	21894000000	20897000000
P02790	Hemopexin	HPX	21	22	22	21	20	24	22	22	22	21	20	17	21	21	22	22	21	23	22	20	21	21	23	22	21	23	21	23	20	22	21	22	23	22	24	23	4810600000	4400100000	4195300000	3605600000	3450500000	3350200000	4390600000	3930900000	3935100000	2668400000	3110400000
P04004	Vitronectin	VTN	7	8	6	7	8	8	8	7	7	7	5	5	7	7	4	7	6	7	6	8	6	7	8	7	7	8	7	8	7	6	5	5	7	8	8	8	265740000	263300000	233120000	244410000	293900000	222070000	275930000	270720000	266060000	127160000	146450000
P04070	Vitamin K-dependent protein C	PROC	2	2	3	3	3	2	3	3	3	3	2	2	4	3	3	2	2	4	2	3	2	3	4	3	3	4	3	4	3	3	2	3	3	3	2	4	8730200	6290600	7033900	8534600	9371400	9714800	7463300	12516000	9502200	7848900	7106000
P04075	Fructose-bisphosphate aldolase A	ALDOA	4	4	2	5	5	4	3	4	3	4	5	5	8	5	5	3	3	4	5	5	5	3	3	3	2	3	3	4	4	3	3	3	4	3	2	3	15834000	13454000	13759000	17290000	17203000	14991000	15835000	16960000	14430000	20700000	20169000
P04180	Phosphatidylcholine-sterol acyltransferase	LCAT	3	5	3	4	5	4	5	3	4	4	4	3	5	3	3	4	4	3	4	4	3	3	4	3	3	4	3	4	3	4	3	4	4	3	4	4	24382000	22780000	20368000	29953000	37513000	36422000	16406000	17365000	18196000	32676000	31213000
P04196	Histidine-rich glycoprotein	HRG	11	13	10	11	11	12	13	12	11	12	11	9	13	13	13	12	12	13	13	12	11	11	12	12	13	13	13	13	11	12	13	12	13	10	13	13	296050000	341180000	309350000	163720000	175470000	233830000	264090000	195560000	217630000	209630000	258300000
P04216	Thy-1 membrane glycoprotein	THY1	4	4	4	4	4	4	4	4	3	4	4	4	4	4	4	4	4	4	4	4	4	4	4	4	4	4	4	4	4	4	4	4	4	4	4	4	165910000	167660000	169660000	276690000	241150000	218490000	186990000	159510000	145600000	307380000	263390000
P04217	Alpha-1B-glycoprotein	A1BG	14	17	16	14	13	14	16	13	16	16	14	14	16	16	15	17	17	17	16	17	16	16	16	14	17	16	14	17	16	16	17	16	17	17	17	16	546480000	588070000	635650000	433010000	476610000	529950000	509330000	390340000	537720000	402610000	402960000
P04406	Glyceraldehyde-3-phosphate dehydrogenase	GAPDH	3	5	5	6	5	5	4	4	6	6	5	6	6	5	6	5	6	6	5	6	6	4	5	5	6	6	5	6	6	6	6	5	5	5	5	6	21219000	22438000	27415000	38171000	48672000	44684000	16380000	20326000	29465000	69834000	62397000
P05060	Secretogranin-1	CHGB	11	13	15	15	13	15	11	11	12	15	16	14	16	16	15	12	13	13	15	14	13	14	13	13	11	12	11	15	13	14	12	11	11	10	10	12	899930000	733950000	745890000	1134000000	1239000000	982120000	899530000	958680000	989830000	1177800000	1122100000
P05067	Amyloid beta A4 protein	APP	11	12	12	14	14	15	14	12	13	16	14	14	14	13	13	13	14	14	14	15	13	13	13	10	13	14	13	14	12	14	12	13	11	12	13	14	258720000	260210000	230910000	646760000	542740000	502690000	346770000	288420000	261880000	769240000	813770000
P05090	Apolipoprotein D	APOD	4	5	9	4	5	5	4	5	5	5	5	4	5	4	6	5	5	6	5	5	5	5	5	5	6	5	5	5	5	5	5	6	6	6	5	5	3098800000	2680900000	2457700000	2170600000	1728100000	1758400000	2265500000	2355400000	2301200000	1694800000	1800900000
P05154	Plasma serine protease inhibitor	SERPINA5	5	5	5	4	7	5	6	3	4	4	5	5	7	5	6	6	6	6	5	6	4	7	7	6	5	4	6	6	6	5	5	6	6	6	6	4	34649000	27432000	19995000	32918000	30245000	25248000	34658000	39725000	39023000	13022000	13542000
P05155	Plasma protease C1 inhibitor	SERPING1	11	12	9	11	8	11	12	12	10	10	11	10	14	11	13	12	12	11	10	12	9	12	13	11	11	12	12	11	10	13	10	14	12	12	13	12	391420000	437920000	457000000	338340000	400410000	310050000	387160000	403450000	430680000	416700000	410400000
P05156	Complement factor I	CFI	7	9	9	11	9	10	9	10	9	9	7	8	7	9	10	9	11	10	10	9	7	9	11	9	10	9	7	10	8	11	7	11	9	10	9	9	101140000	84837000	77451000	96334000	77905000	69960000	79691000	97923000	86015000	61747000	56628000
P05452	Tetranectin	CLEC3B	6	6	6	7	8	7	8	7	7	8	7	7	8	8	8	8	6	8	7	8	6	7	8	7	8	7	7	7	5	7	7	7	6	7	6	7	220190000	185580000	199040000	200140000	216040000	179680000	267170000	326650000	288610000	278490000	277040000
P05546	Heparin cofactor 2	SERPIND1	7	9	7	9	9	8	9	6	8	10	9	10	9	9	8	8	10	9	9	8	9	9	10	11	9	10	10	10	7	11	9	9	10	9	9	10	97719000	67470000	68408000	70520000	70211000	63673000	90015000	88344000	78563000	51941000	72441000
P06396	Gelsolin	GSN	9	11	15	11	10	9	10	10	11	10	9	9	14	11	11	12	12	12	12	11	9	10	12	9	13	10	13	13	11	11	10	12	13	12	13	10	2148200000	2264000000	1658100000	2143400000	1777700000	1736900000	1722600000	1578400000	1529400000	1739500000	1744600000
P06681	Complement C2	C2	8	11	9	9	8	4	7	6	7	8	6	5	10	10	8	13	11	12	8	9	7	12	10	9	11	9	10	9	10	11	10	11	10	13	10	9	51692000	36257000	35138000	28587000	24338000	18791000	29857000	28730000	28624000	21713000	21129000
P06727	Apolipoprotein A-IV	APOA4	17	17	15	15	16	13	15	15	17	16	17	15	15	17	18	15	16	18	15	15	16	17	16	17	15	14	16	16	14	15	17	16	18	17	16	14	396270000	453360000	366710000	287040000	257270000	209040000	275990000	278600000	385850000	407170000	471020000
P07225	Vitamin K-dependent protein S	PROS1	11	11	10	12	11	12	13	12	11	12	12	11	11	11	12	9	10	11	11	10	11	12	11	11	12	11	11	12	10	12	11	12	10	11	10	11	143920000	112340000	116950000	101500000	78192000	82902000	119990000	136900000	123940000	115530000	113920000
P07339	Cathepsin D	CTSD	10	9	9	11	10	9	9	9	11	10	12	10	11	11	11	9	9	8	11	11	11	11	11	9	10	11	10	10	9	12	9	8	10	9	9	11	105650000	94301000	87402000	133540000	108740000	98912000	126790000	127870000	114870000	134140000	111800000
P07358	Complement component C8 beta chain	C8B	8	7	4	5	3	3	6	5	3	3	2	5	5	3	5	8	7	10	3	3	3	9	10	8	8	7	5	7	5	9	4	6	7	8	10	7	27653000	21815000	15456000	13189000	11575000	9441000	16954000	12826000	16847000	7505900	8192400
P07360	Complement component C8 gamma chain	C8G	6	6	5	6	6	5	6	5	6	2	4	5	6	5	5	6	6	7	6	6	6	5	6	6	6	6	5	5	6	6	6	5	6	6	5	6	51126000	38032000	36481000	33983000	25174000	27613000	33929000	41811000	35091000	13564000	18392000
P07602	Prosaposin	PSAP	6	8	7	9	9	9	9	6	8	9	7	7	9	8	8	7	9	9	9	8	9	8	7	7	8	8	7	8	6	9	5	7	7	7	8	8	92891000	82725000	83241000	151550000	171180000	109730000	97460000	109900000	87029000	161330000	172620000
P08123	Collagen alpha-2(I) chain	COL1A2	6	5	4	4	3	2	5	5	8	6	4	2	8	5	6	6	4	7	5	6	6	5	7	6	6	7	7	6	3	5	4	5	6	6	5	7	22927000	19942000	18481000	16086000	11776000	8651100	23037000	24929000	22648000	18271000	15873000
P08185	Corticosteroid-binding globulin	SERPINA6	2	3	4	3	3	3	3	3	2	3	3	3	4	3	3	3	5	3	3	3	4	3	4	3	4	4	3	3	3	2	3	5	4	3	3	4	40040000	47500000	40778000	35630000	23962000	24542000	37401000	25218000	37369000	24190000	25619000
P08253	72 kDa type IV collagenase	MMP2	8	9	7	8	8	10	9	8	11	12	10	8	11	9	12	9	9	10	11	9	9	10	8	10	11	10	10	14	11	14	8	11	9	10	10	10	30187000	27471000	23397000	30238000	25241000	29635000	36363000	38596000	34961000	34144000	31569000
P08294	Extracellular superoxide dismutase [Cu-Zn]	SOD3	7	6	5	6	6	6	6	7	6	5	5	5	7	7	7	3	5	5	4	4	5	5	5	5	7	7	7	7	7	5	5	5	6	5	4	7	171900000	161410000	156950000	105230000	129050000	124340000	166770000	214500000	174730000	179270000	147700000
P08571	Monocyte differentiation antigen CD14	CD14	6	9	8	6	6	6	8	7	8	8	8	7	8	8	8	8	8	8	7	8	8	8	6	6	8	8	4	8	7	8	8	8	8	8	8	8	114930000	122770000	136900000	106510000	159900000	139110000	156380000	124760000	156380000	119710000	160880000
P08603	Complement factor H	CFH	40	45	42	41	36	36	43	40	41	41	42	39	42	43	42	39	42	39	41	42	39	41	44	43	44	41	43	44	44	43	36	41	40	42	41	41	1323800000	1239700000	1227400000	960090000	893960000	771650000	1266900000	1280300000	1335000000	1028000000	948240000
P08697	Alpha-2-antiplasmin	SERPINF2	7	12	10	9	10	10	10	8	11	8	8	9	11	10	9	12	11	12	9	11	9	11	12	10	11	11	10	11	9	12	11	13	11	10	12	11	203220000	187580000	173080000	124560000	136040000	139530000	153430000	135190000	158970000	104450000	116470000
P09486	SPARC	SPARC	7	7	7	6	8	6	7	6	7	8	7	7	8	7	8	8	6	7	7	6	9	7	7	6	8	7	6	8	8	8	7	7	7	7	7	7	50837000	54157000	50276000	67001000	58905000	53394000	66543000	57522000	66619000	79788000	60429000
P09603	Macrophage colony-stimulating factor 1	CSF1	3	2	3	3	2	3	4	2	3	4	4	2	5	5	4	3	3	4	4	4	4	3	4	3	4	3	4	4	3	4	3	3	3	3	3	3	22328000	18543000	20006000	19562000	17058000	18261000	18912000	22221000	21037000	26622000	24723000
P09871	Complement C1s subcomponent	C1S	10	13	10	11	12	10	11	10	11	11	12	9	10	10	8	10	9	10	11	12	11	12	13	11	11	11	11	12	13	11	11	11	11	11	12	11	195840000	196580000	204920000	145910000	146070000	204840000	208310000	207090000	193790000	189840000	167530000
P0C0L5	Complement C4-B	C4B	3	4	3	2	2	3	3	3	4	2	2	2	4	3	3	2	2	2	4	3	4	3	3	3	2	2	2	3	3	3	4	3	3	3	4	2	3610900000	3981300000	4174400000	3702500000	3998200000	3627900000	3976900000	4117900000	4455500000	2145100000	2170800000
P10451	Osteopontin	SPP1	7	7	8	7	7	7	7	6	7	7	7	7	6	7	7	4	6	7	7	7	7	5	5	7	7	7	6	7	6	5	6	6	5	6	6	7	580070000	581150000	594870000	780000000	759640000	590010000	457050000	462770000	346580000	587150000	518540000
P10643	Complement component C7	C7	5	8	4	15	12	11	13	12	12	13	13	9	17	15	17	19	16	20	16	16	15	16	17	16	18	16	15	15	15	13	20	19	20	14	12	16	39377000	36116000	18876000	141080000	139370000	117710000	117630000	119790000	125250000	99397000	84506000
P10645	Chromogranin-A	CHGA	12	13	12	13	13	12	12	12	12	14	14	14	14	14	15	11	10	11	12	12	13	10	10	10	10	10	11	13	11	13	10	12	12	7	9	10	1197300000	1141200000	1078000000	1763800000	1510500000	1463300000	1059800000	1078700000	1054100000	1988000000	1820200000
P10909	Clusterin	CLU	16	16	13	16	16	16	15	15	16	16	16	14	18	16	16	15	16	16	17	15	15	14	14	15	17	15	16	18	13	18	14	15	17	16	16	15	4444500000	5380700000	3940300000	5630800000	5962400000	4531300000	4219300000	4576500000	5051200000	5773000000	7203800000
P11021	78 kDa glucose-regulated protein	HSPA5	6	6	5	6	8	7	7	6	7	8	9	8	9	8	8	8	4	5	6	6	6	6	6	6	5	6	5	9	6	6	6	5	7	5	3	6	13653000	11490000	11559000	16706000	13171000	11339000	13812000	15284000	11507000	14667000	15020000
P12109	Collagen alpha-1(VI) chain	COL6A1	8	9	9	11	11	11	12	9	10	13	12	12	10	11	11	10	8	10	10	13	12	8	12	7	9	9	9	9	8	9	6	9	7	9	10	9	74778000	76387000	73719000	158870000	139460000	103770000	83713000	98635000	83053000	151560000	146860000
P12259	Coagulation factor V	F5	8	8	6	10	8	8	11	8	10	13	11	7	8	7	9	8	7	5	6	4	5	8	5	7	10	10	9	10	8	9	6	7	7	8	7	10	22164000	18419000	14825000	19188000	14368000	17173000	27964000	27966000	19908000	22984000	27926000
P13521	Secretogranin-2	SCG2	9	12	7	11	11	10	10	8	10	13	12	9	12	10	10	8	9	8	12	10	12	11	9	8	8	10	9	13	9	11	9	9	9	6	7	10	110800000	136380000	101850000	176290000	151630000	106680000	106520000	119830000	94812000	214740000	193350000
P13591	Neural cell adhesion molecule 1	NCAM1	14	17	15	15	16	16	14	12	16	17	17	15	17	17	17	15	14	13	17	18	17	16	17	15	16	16	15	16	16	16	13	14	13	15	13	16	287810000	301250000	293700000	365050000	316960000	333900000	291770000	258200000	282340000	405050000	379750000
P13671	Complement component C6	C6	9	8	9	4	6	6	7	5	7	6	7	6	7	10	9	13	11	13	10	8	7	11	11	11	10	13	7	9	8	10	8	11	8	10	9	13	41416000	29060000	32585000	23342000	26618000	26844000	28205000	27106000	24262000	18969000	27119000
P13987	CD59 glycoprotein	CD59	2	2	2	2	2	2	2	2	2	2	2	2	3	2	2	2	2	2	2	2	2	2	2	2	2	2	2	2	2	2	2	2	2	2	2	2	144500000	135240000	122460000	177170000	155580000	152700000	128570000	140280000	136880000	173320000	147970000
P14618	Pyruvate kinase PKM	PKM	11	12	11	12	12	13	11	11	11	13	14	12	15	15	12	10	12	11	12	14	12	11	14	11	10	10	8	12	11	11	11	14	12	13	8	10	66053000	56054000	61397000	86786000	69658000	62019000	70277000	93297000	67646000	86510000	102850000
P16035	Metalloproteinase inhibitor 2	TIMP2	2	6	5	3	4	5	6	4	4	4	4	3	6	6	4	4	4	4	5	6	6	6	6	2	6	5	3	6	4	6	5	5	6	4	5	5	46537000	37162000	35003000	36597000	33868000	42933000	53587000	54460000	51926000	38510000	35386000
P16870	Carboxypeptidase E	CPE	6	7	7	9	10	8	7	6	9	9	10	9	10	9	9	7	7	11	8	8	10	8	8	8	7	7	5	8	8	10	7	8	6	7	8	7	95958000	96275000	86983000	215590000	221510000	149940000	127230000	145260000	119730000	179700000	175940000
P17174	Aspartate aminotransferase, cytoplasmic	GOT1	3	7	6	9	9	7	7	5	5	9	10	8	7	9	8	5	4	6	8	8	6	7	6	4	3	4	4	6	6	5	4	7	4	3	4	4	29495000	29391000	23840000	36177000	41090000	34039000	29520000	28797000	30789000	42814000	34786000
P17900	Ganglioside GM2 activator	GM2A	4	4	4	4	3	4	4	3	3	4	4	3	4	4	4	4	4	5	5	4	4	4	4	3	4	4	4	4	4	4	4	2	3	3	3	4	161110000	156260000	125150000	186610000	169740000	156580000	133660000	161830000	183150000	197250000	177090000
P18065	Insulin-like growth factor-binding protein 2	IGFBP2	5	6	4	5	6	5	6	5	6	6	6	5	7	7	7	5	5	6	6	6	5	6	6	5	7	6	5	7	6	6	5	5	6	6	5	6	155810000	144970000	123490000	130160000	121610000	107580000	181080000	206710000	195000000	164740000	169260000
P19021	Peptidyl-glycine alpha-amidating monooxygenase	PAM	12	13	8	14	13	13	15	10	13	15	14	14	16	12	16	10	11	11	14	13	14	13	13	11	12	13	13	11	11	13	9	11	11	10	8	13	64812000	63080000	58187000	89640000	74309000	73571000	67029000	65140000	68064000	98746000	101910000
P19022	Cadherin-2	CDH2	5	7	5	10	8	8	6	6	7	8	11	9	8	9	7	8	5	7	8	7	7	7	6	6	8	6	7	7	9	8	5	5	5	6	7	6	121330000	109190000	94031000	125980000	126220000	111290000	99757000	106270000	103240000	141170000	138900000
P19652	Alpha-1-acid glycoprotein 2	ORM2	6	6	5	5	6	5	6	6	5	5	4	5	5	5	5	6	6	5	5	6	4	6	6	6	5	6	6	5	4	6	6	6	7	5	6	6	415650000	513600000	500660000	193240000	253940000	215930000	344690000	241060000	359930000	237040000	183430000
P19823	Inter-alpha-trypsin inhibitor heavy chain H2	ITIH2	6	8	7	7	8	8	6	6	9	8	7	7	8	6	7	12	13	12	5	8	4	12	13	10	9	9	10	11	7	11	9	9	13	13	11	9	126540000	90321000	113120000	95135000	84177000	74938000	108360000	99613000	94512000	45992000	70187000
P19827	Inter-alpha-trypsin inhibitor heavy chain H1	ITIH1	4	5	5	3	3	2	5	4	5	2	3	3	4	3	4	9	8	7	4	3	3	6	8	5	4	5	5	3	2	5	5	10	8	5	6	5	38123000	24988000	31594000	24656000	15339000	9821200	35865000	36752000	27867000	8362200	25468000
P20774	Mimecan	OGN	8	10	8	8	9	11	10	9	8	10	8	8	12	9	10	10	10	11	9	10	9	9	11	8	12	12	9	11	8	12	8	10	10	10	11	12	163730000	182740000	170770000	151660000	138950000	142620000	210500000	219150000	242210000	207820000	195950000
P22352	Glutathione peroxidase 3	GPX3	4	5	4	5	5	5	4	4	3	5	4	4	5	5	5	3	4	5	5	5	5	5	5	5	4	5	4	5	5	5	4	5	5	5	4	5	65793000	68548000	57296000	53371000	58540000	59009000	47847000	64155000	49718000	63714000	72143000
P22692	Insulin-like growth factor-binding protein 4	IGFBP4	3	4	3	4	3	4	4	4	3	3	3	4	4	4	4	3	4	3	3	3	3	4	3	4	3	4	4	3	3	3	3	3	4	2	2	4	28627000	29228000	24271000	29389000	30230000	22645000	31004000	38618000	29756000	29151000	28545000
P23142	Fibulin-1	FBLN1	16	16	18	16	16	14	16	17	17	18	16	15	18	17	17	16	17	18	18	18	17	16	18	16	16	17	17	18	16	17	16	17	14	15	17	17	638870000	590260000	628480000	519460000	536230000	449720000	636220000	680040000	636020000	728440000	668580000
P23468	Receptor-type tyrosine-protein phosphatase delta	PTPRD	4	7	4	7	7	5	3	3	4	9	5	6	7	8	6	4	3	6	7	4	4	3	4	5	4	3	4	4	5	4	5	5	2	4	4	3	22050000	23721000	19498000	25773000	21795000	19514000	16053000	16204000	16517000	27340000	26587000
P23470	Receptor-type tyrosine-protein phosphatase gamma	PTPRG	3	3	2	5	5	3	4	2	3	6	5	3	5	6	5	4	5	4	5	6	4	4	5	2	4	5	2	4	4	3	4	4	4	3	3	5	14777000	13625000	16139000	20552000	21217000	14083000	15467000	17016000	10521000	19051000	23883000
P23471	Receptor-type tyrosine-protein phosphatase zeta	PTPRZ1	4	6	3	7	5	6	4	4	4	6	9	5	8	5	6	4	4	5	5	7	5	7	6	5	4	5	5	6	5	5	4	4	4	5	4	5	42851000	44544000	40827000	62885000	57994000	52867000	43636000	41989000	48900000	77290000	75498000
P24592	Insulin-like growth factor-binding protein 6	IGFBP6	5	5	5	5	5	4	5	5	3	5	5	5	5	4	5	3	5	4	5	4	4	6	3	5	5	5	6	5	5	5	4	6	5	5	4	5	165160000	177110000	179910000	154840000	124910000	92249000	167920000	163500000	178910000	209800000	157090000
P25311	Zinc-alpha-2-glycoprotein	AZGP1	14	13	10	13	10	11	10	11	12	12	13	12	11	11	11	12	14	13	11	10	9	13	13	12	13	14	13	13	9	12	11	14	11	13	12	14	527370000	471510000	449200000	373550000	293850000	358200000	368430000	385490000	375730000	398000000	410200000
P27797	Calreticulin	CALR	6	7	6	7	6	6	7	5	5	7	7	6	7	4	6	6	8	6	7	5	6	5	7	6	4	8	6	6	7	7	7	7	6	5	6	8	44990000	34400000	39239000	50087000	38895000	41827000	43799000	49583000	37108000	47512000	43646000
P29622	Kallistatin	SERPINA4	6	9	7	6	7	4	6	6	6	6	5	4	8	7	6	10	9	11	5	7	5	9	10	6	8	8	8	8	4	8	10	10	10	9	10	8	55789000	54408000	53798000	33081000	33097000	27117000	40734000	31809000	36801000	22808000	29886000
P30086	Phosphatidylethanolamine-binding protein 1	PEBP1	5	6	5	4	4	4	5	4	5	6	5	5	6	6	6	5	5	5	6	6	5	5	5	4	5	5	4	4	5	6	5	5	5	5	3	5	65103000	65088000	70147000	101790000	100870000	84102000	92383000	109240000	88882000	110930000	102710000
P36222	Chitinase-3-like protein 1	CHI3L1	14	14	12	12	12	12	12	9	14	13	14	11	16	16	13	14	12	13	15	15	14	10	14	9	13	12	13	12	11	13	13	12	13	13	14	12	295310000	184450000	153850000	136900000	130970000	139660000	136780000	150140000	158070000	143290000	123930000
P36955	Pigment epithelium-derived factor	SERPINF1	7	8	9	7	7	9	8	6	8	8	7	7	9	9	9	8	8	8	8	8	8	7	9	8	9	9	7	9	7	9	8	8	9	9	9	9	1664000000	1275600000	1324100000	1527600000	1745200000	1190400000	1694600000	1984000000	1459100000	1577000000	1462000000
P39060	Collagen alpha-1(XVIII) chain	COL18A1	3	5	4	3	3	4	4	3	5	6	3	5	4	2	4	4	5	6	4	3	4	3	3	3	5	5	3	5	3	4	2	4	4	2	4	5	22868000	20053000	19169000	16190000	13816000	16784000	24804000	24321000	23018000	25350000	23844000
P40189	Interleukin-6 receptor subunit beta	IL6ST	5	6	4	11	7	7	7	6	4	8	7	6	7	8	7	6	4	7	9	6	8	6	7	5	5	6	5	6	5	8	4	4	5	6	6	6	17806000	23112000	21733000	28352000	25695000	27587000	25446000	22470000	21266000	37400000	32536000
P41222	Prostaglandin-H2 D-isomerase	PTGDS	5	5	9	5	5	5	5	5	5	6	5	5	6	6	6	5	5	5	5	6	5	5	6	5	5	5	5	5	5	5	5	5	5	5	5	5	7388900000	11219000000	8389400000	7197700000	6617000000	16472000000	10465000000	6092600000	8235000000	8894600000	8980400000
P42785	Lysosomal Pro-X carboxypeptidase	PRCP	3	4	3	3	2	4	3	3	2	4	3	3	3	3	3	3	3	2	3	3	4	3	2	3	3	4	2	3	3	3	3	3	2	3	3	4	16963000	12831000	12125000	20836000	15757000	14491000	13306000	16987000	10944000	18536000	16055000
P43121	Cell surface glycoprotein MUC18	MCAM	7	8	5	9	7	8	7	5	6	8	9	8	12	10	9	7	7	8	7	10	8	9	10	7	7	7	7	8	9	9	8	6	7	6	6	7	44869000	33318000	37026000	69939000	67522000	68901000	42456000	52078000	46623000	67852000	62828000
P43652	Afamin	AFM	16	15	14	11	11	13	14	12	16	11	10	9	12	11	12	15	16	14	12	13	11	15	14	13	14	11	13	13	14	13	14	14	14	15	16	11	325410000	333220000	325270000	219870000	214600000	190050000	233220000	211350000	301470000	111150000	138420000
P51693	Amyloid-like protein 1	APLP1	12	14	13	14	14	15	14	14	13	15	14	12	13	14	14	12	10	12	14	14	14	12	14	13	13	12	13	14	13	14	12	11	14	9	9	12	256940000	358070000	311500000	439920000	461060000	359200000	277140000	238220000	284010000	521410000	413310000
P51884	Lumican	LUM	7	10	9	8	7	8	8	8	8	8	9	8	9	8	8	9	9	9	8	9	9	10	10	8	10	9	8	9	8	8	9	9	10	9	9	9	67903000	87636000	81322000	57227000	60787000	69237000	83956000	73225000	83399000	73675000	68468000
P54289	Voltage-dependent calcium channel subunit alpha-2/delta-1	CACNA2D1	12	18	13	19	19	18	15	11	14	23	22	18	17	16	18	14	15	15	21	17	17	16	16	15	13	15	15	20	16	16	11	12	11	13	8	16	74038000	62913000	67971000	121450000	102160000	108700000	77067000	97227000	68291000	132800000	112390000
P54764	Ephrin type-A receptor 4	EPHA4	9	9	9	10	10	8	8	8	7	10	9	8	10	9	9	5	9	5	9	10	10	9	7	9	6	6	8	9	9	9	7	6	8	4	6	6	49184000	39854000	37711000	61722000	49540000	48009000	44459000	47939000	37101000	63722000	68518000
P55058	Phospholipid transfer protein	PLTP	5	6	5	5	5	8	8	5	7	6	7	7	8	6	5	6	6	8	7	6	6	6	9	5	9	6	4	8	5	9	6	7	7	7	7	6	53353000	56811000	52111000	53401000	73543000	47354000	65285000	68509000	67309000	58652000	74429000
P55290	Cadherin-13	CDH13	5	4	4	5	5	4	4	5	5	5	5	5	6	6	6	5	4	5	5	6	4	4	5	5	5	5	5	6	6	5	5	5	5	4	5	5	64656000	75148000	72056000	122030000	108290000	102530000	75678000	79369000	100370000	166440000	119380000
P61769	Beta-2-microglobulin	B2M	2	3	2	2	2	2	2	2	2	2	2	3	3	2	2	3	3	3	2	3	2	2	2	2	2	3	2	2	2	3	2	3	2	2	3	3	212030000	299710000	185570000	185570000	321850000	427800000	341340000	161660000	332180000	300830000	196480000
P61916	Epididymal secretory protein E1	NPC2	2	2	2	2	3	2	3	3	2	2	2	3	3	2	2	2	3	3	2	3	2	2	3	2	2	3	2	2	2	3	2	2	2	2	2	3	111140000	171330000	135920000	119480000	94206000	125120000	175830000	102580000	127510000	199270000	127950000
P62987	Ubiquitin-60S ribosomal protein L40	UBA52	2	2	2	2	2	2	2	2	2	2	2	2	2	2	2	2	2	2	2	2	2	2	2	2	2	2	2	2	2	2	2	2	2	2	2	2	60121000	67618000	88341000	61581000	72552000	48183000	70859000	64535000	91121000	110850000	74390000
P78324	Tyrosine-protein phosphatase non-receptor type substrate 1	SIRPA	6	7	8	8	7	7	7	6	7	8	8	7	8	8	7	7	6	7	7	7	7	7	7	6	7	7	6	7	7	7	7	7	7	7	7	7	105670000	103250000	137230000	88224000	100900000	98056000	122890000	123350000	135680000	194610000	150320000
P78509	Reelin	RELN	20	24	18	29	31	26	23	19	16	32	34	27	26	23	23	26	24	24	23	21	22	19	24	20	18	17	15	26	25	30	12	13	13	23	17	17	106720000	93718000	74382000	217880000	207920000	188320000	107210000	122270000	90802000	215410000	223760000
P98160	Basement membrane-specific heparan sulfate proteoglycan core protein	HSPG2	14	16	13	22	18	17	24	18	16	26	21	15	24	20	22	14	12	11	23	16	17	13	10	13	18	14	18	26	25	25	14	14	13	11	15	14	51757000	49477000	51731000	54381000	49836000	48534000	54150000	65396000	58405000	56529000	54162000
Q02246	Contactin-2	CNTN2	15	22	16	17	16	15	19	14	20	26	21	19	23	21	23	19	22	18	25	22	22	22	23	16	19	21	17	26	19	20	15	22	20	23	19	21	116110000	109480000	107060000	109130000	120310000	87070000	97909000	104240000	86864000	145710000	134540000
Q02818	Nucleobindin-1	NUCB1	4	4	2	5	5	4	5	5	5	6	5	4	6	5	5	4	3	6	5	5	5	7	6	5	7	3	4	5	6	6	3	6	6	5	5	3	15246000	14816000	13317000	18516000	14884000	14361000	19239000	21569000	17509000	20103000	20499000
Q08380	Galectin-3-binding protein	LGALS3BP	10	8	12	11	10	10	10	11	11	11	12	11	12	11	12	11	10	9	11	10	12	12	10	11	10	10	10	12	12	12	12	10	10	10	9	10	246830000	217240000	205310000	191360000	192380000	283980000	290580000	275640000	218110000	233760000	209430000
Q08629	Testican-1	SPOCK1	2	3	2	6	7	5	4	6	6	7	7	5	8	5	6	4	4	5	6	4	6	4	6	3	5	6	5	6	5	5	4	4	2	4	4	6	17197000	15663000	14497000	31836000	30262000	22889000	23014000	32991000	28850000	30584000	29464000
Q12805	EGF-containing fibulin-like extracellular matrix protein 1	EFEMP1	11	11	11	13	12	12	11	10	10	11	11	11	11	9	10	10	12	10	11	11	11	11	11	10	11	10	10	11	11	11	10	11	11	11	11	10	581930000	575680000	504370000	551840000	535450000	488470000	501760000	453670000	506130000	575470000	525260000
Q12860	Contactin-1	CNTN1	18	23	21	24	21	20	25	17	23	29	24	22	25	24	26	21	21	26	23	26	26	22	25	20	24	25	19	27	22	27	19	22	22	24	25	25	235290000	292270000	248680000	327940000	309210000	396420000	323260000	286290000	280200000	373880000	372430000
Q12907	Vesicular integral-membrane protein VIP36	LMAN2	5	5	3	5	5	4	3	3	5	5	5	2	7	5	6	4	4	4	5	6	4	4	4	3	5	4	4	5	4	3	3	7	5	3	4	4	26924000	26218000	27944000	30882000	31346000	29280000	21755000	31342000	26497000	38563000	33307000
Q13228	Selenium-binding protein 1	SELENBP1	7	8	8	7	6	10	8	6	8	7	8	7	10	7	8	5	6	5	7	10	7	8	5	6	6	6	7	10	7	6	8	8	8	7	5	6	26527000	32408000	27074000	36630000	39994000	30560000	24953000	26297000	26402000	42388000	38239000
Q13332	Receptor-type tyrosine-protein phosphatase S	PTPRS	5	8	4	6	8	6	6	5	5	9	6	9	10	10	6	4	6	3	8	7	9	7	7	5	5	8	6	6	5	7	3	4	5	5	6	8	25099000	25705000	24469000	29850000	23950000	28221000	25418000	25759000	21793000	32424000	30734000
Q13449	Limbic system-associated membrane protein	LSAMP	5	5	6	5	5	6	4	5	4	5	5	5	7	5	5	5	5	5	5	5	5	5	4	5	5	5	4	5	5	5	4	5	4	4	5	5	98490000	106060000	108080000	163430000	121120000	213200000	112710000	120330000	115330000	145940000	150370000
Q13740	CD166 antigen	ALCAM	9	10	8	10	8	10	9	5	9	10	10	8	11	9	9	7	7	8	9	9	9	6	9	7	7	8	8	11	9	10	7	10	7	7	6	8	35613000	37582000	36994000	39084000	38287000	32645000	31522000	33831000	28890000	50442000	47247000
Q13822	Ectonucleotide pyrophosphatase/phosphodiesterase family member 2	ENPP2	22	24	22	23	20	20	24	22	26	26	25	21	25	24	24	17	20	19	23	24	23	23	24	24	26	26	26	25	26	25	23	25	20	21	20	26	706500000	603600000	630300000	543250000	472920000	516100000	744430000	719490000	660520000	726790000	622110000
Q14118	Dystroglycan	DAG1	6	6	5	6	6	6	6	5	6	6	6	6	7	6	6	7	7	7	5	6	7	6	7	5	7	7	5	6	7	7	7	7	7	6	7	7	100760000	103230000	76289000	94893000	90657000	110020000	93982000	108360000	79994000	113500000	120830000
Q14515	SPARC-like protein 1	SPARCL1	15	17	15	18	17	18	16	14	16	18	17	17	18	16	18	14	17	16	18	17	16	16	16	14	17	16	17	18	18	18	16	15	16	15	14	16	411160000	439330000	442300000	611840000	517670000	515630000	465130000	419120000	436080000	602100000	586190000
Q14520	Hyaluronan-binding protein 2	HABP2	3	4	4	4	3	3	4	5	4	4	4	3	3	3	4	4	3	6	4	4	3	5	4	5	4	5	4	4	3	3	3	4	4	3	4	5	21834000	14285000	13308000	17793000	12531000	10058000	14507000	14268000	14350000	8092200	9638400
Q14624	Inter-alpha-trypsin inhibitor heavy chain H4	ITIH4	9	14	13	10	9	8	12	5	12	11	10	8	13	12	13	15	12	15	13	14	9	15	16	15	16	14	11	12	9	15	13	16	14	15	16	14	90604000	104330000	90916000	72076000	70473000	59273000	80444000	62050000	80530000	51518000	75419000
Q14982	Opioid-binding protein/cell adhesion molecule	OPCML	3	5	5	5	5	4	5	4	4	5	5	4	5	5	5	5	5	4	5	5	5	4	5	4	4	4	3	5	4	4	5	4	4	4	3	4	56402000	53990000	52800000	85539000	83747000	69305000	61728000	74115000	51073000	90932000	82093000
Q15113	Procollagen C-endopeptidase enhancer 1	PCOLCE	11	14	12	9	10	11	13	9	13	12	10	8	9	11	9	12	12	13	12	13	11	10	13	11	13	11	11	12	9	12	13	11	11	11	13	11	192910000	152150000	150190000	138030000	151610000	125510000	153930000	197050000	168640000	157000000	146000000
Q15582	Transforming growth factor-beta-induced protein ig-h3	TGFBI	4	7	7	6	7	7	9	6	7	9	7	6	8	7	7	8	6	7	7	9	8	8	7	4	8	7	7	9	6	7	5	9	9	6	7	7	37753000	40084000	39037000	31953000	37785000	31908000	50527000	39823000	49255000	42467000	38088000
Q15818	Neuronal pentraxin-1	NPTX1	6	8	7	11	9	8	5	5	7	12	12	11	9	8	8	8	5	7	9	6	9	9	8	4	8	7	5	8	8	9	5	5	5	6	6	7	70930000	62035000	51705000	81318000	112220000	88299000	61458000	62619000	48517000	122990000	124850000
Q16270	Insulin-like growth factor-binding protein 7	IGFBP7	8	8	8	8	8	8	8	8	8	9	8	8	9	8	8	8	8	8	8	8	8	8	9	9	9	8	9	9	8	9	8	8	8	8	8	8	328100000	282530000	305760000	233340000	236570000	200300000	420310000	476470000	386490000	348900000	313030000
Q16610	Extracellular matrix protein 1	ECM1	10	14	13	13	12	14	12	8	13	16	15	9	15	14	16	12	10	12	12	14	13	12	11	8	13	12	14	13	12	12	9	11	12	10	9	12	115820000	112940000	112600000	119390000	118900000	94773000	91095000	98158000	83760000	125000000	108960000
Q24JP5	Transmembrane protein 132A	TMEM132A	5	6	5	10	10	11	8	4	7	14	10	8	13	8	9	5	7	6	9	11	11	6	7	6	6	9	8	12	8	9	6	7	5	5	6	9	19536000	19168000	18082000	37777000	33028000	31834000	19709000	24679000	20115000	28009000	24747000
Q53EL9	Seizure protein 6 homolog	SEZ6	4	6	5	7	5	5	4	3	5	8	8	5	8	7	6	4	4	5	4	5	5	6	8	3	3	5	3	6	3	3	4	5	4	4	4	5	18797000	20025000	13581000	27537000	22224000	20188000	16033000	13352000	17630000	25367000	22820000
Q6UX73	UPF0764 protein C16orf89	C16orf89	2	3	3	3	3	3	4	3	4	4	3	4	4	5	4	2	4	3	4	4	5	4	3	3	4	4	4	3	4	3	4	4	4	3	4	4	11037000	7426600	7219800	10686000	13255000	13720000	15325000	13539000	11040000	11950000	12001000
Q7Z3B1	Neuronal growth regulator 1	NEGR1	7	8	7	8	8	6	8	6	6	8	8	8	6	6	6	6	6	6	7	8	6	4	5	7	5	6	6	7	7	5	4	5	5	5	4	6	98666000	69821000	98471000	126740000	175270000	152910000	66397000	103370000	72814000	150190000	163370000
Q7Z7M0	Multiple epidermal growth factor-like domains protein 8	MEGF8	18	15	12	24	21	21	18	15	13	28	24	20	18	16	16	11	15	18	19	20	15	10	10	11	14	16	20	21	19	20	7	7	7	9	8	16	52875000	54695000	45837000	92475000	81199000	73483000	54268000	63130000	48924000	104450000	89393000
Q86UX2	Inter-alpha-trypsin inhibitor heavy chain H5	ITIH5	5	9	6	6	8	10	7	6	9	10	11	8	9	6	7	9	7	7	8	9	9	7	9	5	8	7	8	10	9	8	5	8	11	9	7	7	20285000	17987000	15049000	23483000	21939000	18643000	21564000	20878000	18113000	32388000	24920000
Q86VB7	Scavenger receptor cysteine-rich type 1 protein M130	CD163	7	4	5	6	5	5	8	6	5	6	6	5	8	6	5	5	6	5	3	4	4	4	6	5	6	6	3	6	6	5	6	6	5	3	5	6	20487000	20811000	19884000	15433000	20098000	12787000	18490000	23695000	19080000	15099000	13472000
Q8N126	Cell adhesion molecule 3	CADM3	3	5	4	4	5	3	4	4	3	4	4	4	5	5	4	4	4	4	3	5	5	5	4	3	4	4	2	3	4	3	4	4	5	4	4	4	59176000	51836000	65684000	83711000	81770000	81948000	64932000	62169000	69689000	74897000	88512000
Q8N2S1	Latent-transforming growth factor beta-binding protein 4	LTBP4	6	8	8	11	12	13	8	9	9	14	15	7	11	9	10	7	5	5	12	12	13	10	10	8	8	6	8	11	7	9	6	6	8	8	8	6	23359000	16841000	16394000	24882000	19801000	15792000	22998000	24327000	21200000	24286000	22418000
Q8NFT8	Delta and Notch-like epidermal growth factor-related receptor	DNER	2	2	2	2	2	2	2	2	2	2	2	2	2	2	3	2	2	2	2	2	2	2	2	2	2	2	2	2	2	2	2	2	2	2	2	2	11518000	10069000	9830700	14361000	11971000	11390000	9522900	9102600	10758000	14754000	13425000
Q8NFZ8	Cell adhesion molecule 4	CADM4	8	8	8	8	8	8	9	7	7	9	9	7	9	9	9	7	8	8	9	9	8	8	7	8	8	9	8	7	9	9	7	8	7	6	7	9	102640000	93431000	103220000	107750000	97879000	76731000	74327000	107030000	91659000	131850000	107960000
Q8WXD2	Secretogranin-3	SCG3	10	11	10	13	13	12	12	9	11	13	11	10	13	12	12	12	11	12	11	12	12	11	10	12	8	10	10	11	10	10	12	10	12	12	11	10	199620000	218010000	213490000	357170000	382020000	278860000	300810000	271070000	254150000	408650000	402930000
Q8WZA1	Protein O-linked-mannose beta-1,2-N-acetylglucosaminyltransferase 1	POMGNT1	4	7	2	7	10	6	5	6	4	10	9	4	8	9	6	5	4	5	5	6	5	3	5	5	2	5	3	7	6	3	4	5	4	3	3	5	10960000	9603300	7353900	10885000	13760000	11081000	8593200	9496700	9575500	12925000	15634000
Q92520	Protein FAM3C	FAM3C	4	5	4	6	8	6	5	4	5	5	5	6	6	5	5	4	4	4	4	5	5	4	4	5	4	4	5	5	4	6	3	3	5	4	4	4	87901000	89261000	72349000	107480000	143240000	78597000	94608000	93229000	83630000	137180000	142030000
Q92823	Neuronal cell adhesion molecule	NRCAM	17	20	18	19	20	21	21	19	21	23	22	19	23	23	24	18	18	20	21	23	21	22	19	17	20	22	17	21	23	21	15	15	19	17	17	22	394160000	416440000	389040000	591120000	570650000	532800000	413200000	377150000	362660000	703900000	594790000
Q92859	Neogenin	NEO1	11	11	9	15	14	11	13	9	8	16	13	11	17	12	12	11	10	12	12	12	13	10	11	9	11	10	8	14	11	11	8	12	11	8	9	10	42969000	45602000	43879000	68325000	52142000	54203000	46426000	45353000	42623000	72308000	72662000
Q92876	Kallikrein-6	KLK6	7	7	7	7	6	7	7	7	7	7	7	7	7	7	7	6	6	6	6	6	7	6	6	6	6	7	7	7	7	6	6	6	6	6	6	7	851360000	1006900000	947110000	923080000	879650000	684870000	699380000	724280000	727480000	970460000	899110000
Q92932	Receptor-type tyrosine-protein phosphatase N2	PTPRN2	3	3	3	2	4	3	3	2	2	4	2	5	4	3	3	3	3	2	3	3	3	3	3	3	3	3	3	3	3	2	3	3	3	3	3	3	16643000	17089000	17117000	26028000	24886000	17826000	16686000	14916000	14745000	25474000	21948000
Q969P0	Immunoglobulin superfamily member 8	IGSF8	4	4	4	4	3	4	3	3	3	5	4	3	4	4	5	4	4	3	4	4	4	4	5	3	4	4	3	4	3	4	3	4	4	4	4	4	52591000	53656000	46514000	46348000	40116000	34671000	48596000	48515000	41634000	49549000	52219000
Q96FE7	Phosphoinositide-3-kinase-interacting protein 1	PIK3IP1	3	3	3	3	3	3	3	3	2	2	3	3	3	3	3	3	3	3	3	2	3	3	3	3	3	3	3	3	3	3	3	3	3	3	3	3	77034000	62856000	53845000	88646000	85526000	59257000	55071000	75661000	55400000	89678000	77600000
Q96GW7	Brevican core protein	BCAN	7	7	8	9	9	7	7	6	6	15	14	11	10	9	8	7	7	7	10	9	8	9	8	7	7	7	6	8	7	8	6	8	7	8	7	7	116330000	98026000	96621000	174530000	196730000	158360000	119340000	113910000	85465000	250050000	240320000
Q96IY4	Carboxypeptidase B2	CPB2	4	5	7	5	5	4	6	4	6	5	6	4	5	6	5	6	5	7	5	3	4	5	6	5	6	6	5	5	5	6	5	7	6	5	8	6	28028000	21069000	21494000	17015000	13578000	11907000	21627000	21461000	23247000	18567000	15423000
Q96KN2	Beta-Ala-His dipeptidase	CNDP1	15	15	15	16	18	20	16	15	16	17	16	16	18	16	16	13	17	17	18	17	16	16	18	14	17	18	15	18	16	17	15	17	17	17	17	18	736320000	776630000	764730000	1100000000	1052800000	939580000	774520000	713180000	720080000	1220200000	1050400000
Q96PD5	N-acetylmuramoyl-L-alanine amidase	PGLYRP2	11	10	9	8	10	9	10	8	9	9	8	7	8	9	8	10	9	14	11	9	9	10	12	7	12	10	10	10	8	10	10	11	10	10	11	10	104580000	78255000	72688000	65681000	58742000	61581000	94868000	100100000	85820000	50718000	64492000
Q96S96	Phosphatidylethanolamine-binding protein 4	PEBP4	5	6	5	3	4	4	5	3	4	5	5	4	5	4	5	4	3	3	4	4	3	5	5	4	5	4	5	5	4	5	4	4	3	4	4	4	56214000	66470000	59551000	35553000	32394000	31641000	37849000	41943000	51967000	64729000	46228000
Q99435	Protein kinase C-binding protein NELL2	NELL2	14	14	14	17	18	17	14	14	13	17	16	16	16	18	15	13	14	13	16	15	17	12	15	14	13	14	14	18	16	14	13	14	14	14	13	14	319040000	305130000	302760000	493230000	426290000	385470000	279460000	284220000	271480000	576940000	460880000
Q99574	Neuroserpin	SERPINI1	4	5	5	5	4	5	5	4	4	6	5	5	7	4	5	4	3	2	4	6	6	5	5	6	4	5	4	6	4	5	5	3	3	4	3	5	17472000	25247000	22744000	45818000	41017000	25412000	22547000	27279000	20204000	53553000	41012000
Q99969	Retinoic acid receptor responder protein 2	RARRES2	3	3	3	3	2	3	3	2	3	3	2	2	3	3	3	3	3	3	3	3	3	3	3	3	3	4	3	3	3	3	3	3	3	3	3	4	32784000	39161000	27825000	29099000	27696000	20715000	36667000	24255000	30397000	28713000	33050000
Q9BY67	Cell adhesion molecule 1	CADM1	4	3	3	4	4	4	4	3	4	6	3	3	6	5	5	3	5	3	4	3	2	4	3	3	2	4	3	3	4	4	3	4	3	3	2	4	17029000	25058000	24133000	33566000	24551000	48639000	38342000	28574000	24317000	37740000	34966000
Q9NQ79	Cartilage acidic protein 1	CRTAC1	13	12	9	14	14	15	13	11	13	17	15	13	18	17	17	11	13	12	15	15	15	12	14	12	13	14	10	16	15	16	11	13	10	10	11	14	159120000	152030000	160240000	208120000	160200000	195900000	172020000	174310000	156580000	210000000	206850000
Q9P121	Neurotrimin	NTM	6	6	5	6	6	6	6	5	6	6	6	6	6	5	6	6	6	5	6	6	6	6	6	6	5	6	6	6	5	6	5	6	6	4	4	6	125310000	104710000	105180000	138180000	134050000	162060000	109400000	124030000	109310000	144430000	129890000
Q9P2S2	Neurexin-2	NRXN2	7	11	6	17	14	12	11	7	8	18	19	12	17	12	12	8	8	10	13	13	10	8	7	6	9	7	6	12	8	14	5	6	6	8	5	7	39231000	32949000	30489000	66951000	71982000	68761000	34673000	37344000	35517000	68933000	71934000
Q9UBP4	Dickkopf-related protein 3	DKK3	8	10	10	10	10	10	13	11	12	10	10	8	10	10	10	9	9	10	12	12	12	10	10	10	11	11	12	10	10	10	6	10	10	11	11	11	1242300000	1193200000	952720000	1553800000	1449700000	1254600000	1068500000	1098500000	986470000	1642600000	1525600000
Q9UHG2	ProSAAS	PCSK1N	8	7	8	8	7	8	8	8	7	9	8	9	8	8	8	7	7	7	8	8	8	7	7	7	7	7	6	7	8	7	7	8	8	7	7	7	144110000	172420000	138850000	188510000	281950000	251290000	172600000	147700000	187180000	356910000	352640000
Q9ULB1	Neurexin-1	NRXN1	10	9	8	16	13	13	10	8	9	17	18	15	14	13	15	7	8	7	15	14	14	9	10	8	6	9	5	13	13	14	7	7	8	7	6	9	46932000	45259000	45033000	75077000	65617000	60081000	49197000	50052000	48071000	83676000	80980000
Q9Y4C0	Neurexin-3	NRXN3	5	7	5	11	9	13	7	4	6	11	11	9	12	10	8	7	6	6	10	9	11	9	8	5	6	7	6	9	6	9	6	7	6	6	5	7	65393000	64652000	64558000	115930000	97403000	84428000	61576000	65700000	57022000	121370000	124670000
Q9Y646	Carboxypeptidase Q	CPQ	3	4	2	3	5	3	3	3	3	6	6	4	4	3	2	3	4	4	4	6	6	4	3	2	5	4	5	5	4	6	2	3	2	4	4	4	9812900	13968000	12490000	12380000	13271000	14076000	12118000	12526000	15909000	25299000	28203000
Q9Y6R7	IgGFc-binding protein	FCGBP	43	43	46	21	22	16	42	33	39	37	38	30	34	24	28	21	17	23	23	24	21	32	30	26	46	46	43	35	37	34	29	34	34	30	29	46	447410000	338460000	342860000	98212000	105010000	93545000	300880000	343940000	306390000	192940000	182990000
[truncated: 25 more columns]

## Sheet: CV's + RCV's
Protein Ids	Protein name	Gene names	CVt	RCVt	CVg	RCVg
P00738	Haptoglobin	HP	0.101831	0.282262	1.01506	2.81359
P01877	Ig alpha-2 chain C region	IGHA2	0.133788	0.370842	0.669463	1.85566
P01876	Ig alpha-1 chain C region	IGHA1	0.102299	0.283558	0.580888	1.61014
P01861	Ig gamma-4 chain C region	IGHG4	0.126945	0.351874	0.536347	1.48668
P61769	Beta-2-microglobulin	B2M	0.293481	0.813489	0.524909	1.45497
P19827	Inter-alpha-trypsin inhibitor heavy chain H1	ITIH1	0.198965	0.551502	0.501205	1.38927
Q9Y6R7	IgGFc-binding protein	FCGBP	0.0582433	0.161442	0.497984	1.38034
P04406	Glyceraldehyde-3-phosphate dehydrogenase	GAPDH	0.0964223	0.267269	0.491608	1.36267
O75326	Semaphorin-7A	SEMA7A	0.0655159	0.181601	0.477974	1.32488
P01871	Ig mu chain C region	IGHM	0.100498	0.278566	0.469908	1.30252
P02652	Apolipoprotein A-II	APOA2	0.173023	0.479594	0.466395	1.29278
P05067	Amyloid beta A4 protein	APP	0.0668925	0.185417	0.458484	1.27085
P02679	Fibrinogen gamma chain	FGG	0.154308	0.42772	0.456384	1.26503
P02675	Fibrinogen beta chain	FGB	0.13357	0.370237	0.454536	1.25991
P01859	Ig gamma-2 chain C region	IGHG2	0.100419	0.278349	0.451742	1.25216
O15240	Neurosecretory protein VGF	VGF	0.0989493	0.274274	0.441572	1.22398
P43652	Afamin	AFM	0.0863354	0.239309	0.440904	1.22212
P55290	Cadherin-13	CDH13	0.0784394	0.217423	0.432051	1.19758
Q99574	Neuroserpin	SERPINI1	0.122962	0.340835	0.427181	1.18408
P10643	Complement component C7	C7	0.0672287	0.186348	0.42034	1.16512
P10645	Chromogranin-A	CHGA	0.0726987	0.20151	0.415389	1.1514
P02671	Fibrinogen alpha chain	FGA	0.137248	0.380431	0.380712	1.05528
O14594	Neurocan core protein	NCAN	0.0803333	0.222673	0.376435	1.04343
P19652	Alpha-1-acid glycoprotein 2	ORM2	0.0973273	0.269778	0.37509	1.0397
Q7Z7M0	Multiple epidermal growth factor-like domains protein 8	MEGF8	0.096411	0.267238	0.372069	1.03132
P78509	Reelin	RELN	0.0813957	0.225618	0.360634	0.999626
P02763	Alpha-1-acid glycoprotein 1	ORM1	0.109659	0.303959	0.360629	0.999612
Q96GW7	Brevican core protein	BCAN	0.072332	0.200494	0.357882	0.991998
P19823	Inter-alpha-trypsin inhibitor heavy chain H2	ITIH2	0.083659	0.231891	0.356781	0.988945
P01031	Complement C5	C5	0.0737625	0.204459	0.355921	0.986564
P13521	Secretogranin-2	SCG2	0.086103	0.238665	0.35317	0.978939
P01009	Alpha-1-antitrypsin	SERPINA1	0.0706542	0.195844	0.351567	0.974494
O95502	Neuronal pentraxin receptor	NPTXR	0.093947	0.260408	0.35084	0.97248
P01857	Ig gamma-1 chain C region	IGHG1	0.079867	0.22138	0.347373	0.962868
P05154	Plasma serine protease inhibitor	SERPINA5	0.108891	0.301829	0.346972	0.961757
Q92932	Receptor-type tyrosine-protein phosphatase N2	PTPRN2	0.101048	0.28009	0.346694	0.960986
Q14624	Inter-alpha-trypsin inhibitor heavy chain H4	ITIH4	0.130084	0.360574	0.342938	0.950576
P00748	Coagulation factor XII	F12	0.072869	0.201983	0.340594	0.944078
Q99435	Protein kinase C-binding protein NELL2	NELL2	0.0698449	0.1936	0.337638	0.935886
P04216	Thy-1 membrane glycoprotein	THY1	0.0803449	0.222705	0.337487	0.935466
Q9Y646	Carboxypeptidase Q	CPQ	0.161359	0.447263	0.337285	0.934906
P10451	Osteopontin	SPP1	0.107009	0.296615	0.335725	0.930583
Q9P2S2	Neurexin-2	NRXN2	0.0811011	0.224801	0.332635	0.922018
Q9UHG2	ProSAAS	PCSK1N	0.0967408	0.268152	0.331989	0.920226
P06727	Apolipoprotein A-IV	APOA4	0.113445	0.314455	0.330906	0.917224
P01860	Ig gamma-3 chain C region	IGHG3	0.142746	0.395672	0.330427	0.915896
Q14982	Opioid-binding protein/cell adhesion molecule	OPCML	0.111745	0.309743	0.328457	0.910437
P54289	Voltage-dependent calcium channel subunit alpha-2/delta-1	CACNA2D1	0.0913931	0.253329	0.324041	0.898195
P00746	Complement factor D	CFD	0.0640153	0.177441	0.323294	0.896124
P00441	Superoxide dismutase [Cu-Zn]	SOD1	0.159038	0.44083	0.323157	0.895747
O00533	Neural cell adhesion molecule L1-like protein	CHL1	0.0633104	0.175488	0.321612	0.891463
P02649	Apolipoprotein E	APOE	0.0645469	0.178915	0.318248	0.882139
P01619	Ig kappa chain V-III region B6	IGKV3-20	0.0700519	0.194174	0.317382	0.879737
P01834	Ig kappa chain C region	IGKC	0.104145	0.288675	0.316422	0.877077
P07358	Complement component C8 beta chain	C8B	0.116132	0.321902	0.30983	0.858805
P02647	Apolipoprotein A-I	APOA1	0.0639744	0.177328	0.309562	0.858061
Q15818	Neuronal pentraxin-1	NPTX1	0.0912879	0.253037	0.308341	0.854677
P29622	Kallistatin	SERPINA4	0.0758147	0.210148	0.30833	0.854647
Q7Z3B1	Neuronal growth regulator 1	NEGR1	0.116619	0.323252	0.307797	0.853169
Q9Y4C0	Neurexin-3	NRXN3	0.0582189	0.161375	0.307398	0.852064
P12109	Collagen alpha-1(VI) chain	COL6A1	0.0642921	0.178209	0.305582	0.847031
P51693	Amyloid-like protein 1	APLP1	0.0972778	0.26964	0.305467	0.846711
P02750	Leucine-rich alpha-2-glycoprotein	LRG1	0.133512	0.370077	0.304787	0.844826
O94856	Neurofascin	NFASC	0.0643447	0.178354	0.30446	0.843919
P07360	Complement component C8 gamma chain	C8G	0.0929863	0.257745	0.303647	0.841667
P36222	Chitinase-3-like protein 1	CHI3L1	0.0522127	0.144726	0.302154	0.837528
P78324	Tyrosine-protein phosphatase non-receptor type substrate 1	SIRPA	0.0637207	0.176625	0.297346	0.8242
Q92520	Protein FAM3C	FAM3C	0.0992005	0.27497	0.296764	0.822588
P02765	Alpha-2-HS-glycoprotein	AHSG	0.0552406	0.153119	0.296757	0.822568
Q92823	Neuronal cell adhesion molecule	NRCAM	0.0569923	0.157975	0.295414	0.818845
P16870	Carboxypeptidase E	CPE	0.0659007	0.182667	0.285773	0.792123
P04217	Alpha-1B-glycoprotein	A1BG	0.0770208	0.213491	0.284264	0.787939
Q14520	Hyaluronan-binding protein 2	HABP2	0.0826717	0.229154	0.284253	0.78791
Q24JP5	Transmembrane protein 132A	TMEM132A	0.0706172	0.195741	0.284178	0.7877
P02753	Retinol-binding protein 4	RBP4	0.151351	0.419524	0.277376	0.768847
Q8WXD2	Secretogranin-3	SCG3	0.0688449	0.190828	0.275956	0.764912
O94985	Calsyntenin-1	CLSTN1	0.0475438	0.131785	0.274291	0.760296
P05060	Secretogranin-1	CHGB	0.087602	0.24282	0.273993	0.75947
O43505	Beta-1,4-glucuronyltransferase 1	B4GAT1	0.124203	0.344274	0.273424	0.757894
P01008	Antithrombin-III	SERPINC1	0.0567474	0.157296	0.270542	0.749904
Q9BY67	Cell adhesion molecule 1	CADM1	0.120768	0.334751	0.270108	0.7487
P00734	Prothrombin	F2	0.0633413	0.175573	0.269651	0.747436
P13671	Complement component C6	C6	0.0820403	0.227404	0.268182	0.743363
Q53EL9	Seizure protein 6 homolog	SEZ6	0.130653	0.362152	0.267171	0.74056
P02760	Protein AMBP	AMBP	0.0537859	0.149087	0.264474	0.733086
P23468	Receptor-type tyrosine-protein phosphatase delta	PTPRD	0.0805031	0.223143	0.264142	0.732166
P62987	Ubiquitin-60S ribosomal protein L40	UBA52	0.167298	0.463726	0.263316	0.729876
P01042	Kininogen-1	KNG1	0.0796583	0.220802	0.263272	0.729752
Q96IY4	Carboxypeptidase B2	CPB2	0.0946162	0.262263	0.26215	0.726642
P04004	Vitronectin	VTN	0.0664446	0.184175	0.26126	0.724176
Q9NQ79	Cartilage acidic protein 1	CRTAC1	0.0516352	0.143125	0.259908	0.720429
P54764	Ephrin type-A receptor 4	EPHA4	0.0911298	0.252599	0.259875	0.720338
Q08629	Testican-1	SPOCK1	0.119641	0.331628	0.259415	0.719061
P0C0L5	Complement C4-B	C4B	0.0375611	0.104114	0.258933	0.717727
Q9ULB1	Neurexin-1	NRXN1	0.054301	0.150515	0.258413	0.716285
P19022	Cadherin-2	CDH2	0.0577227	0.159999	0.254616	0.705759
P04180	Phosphatidylcholine-sterol acyltransferase	LCAT	0.0822437	0.227968	0.25419	0.704579
P00747	Plasminogen	PLG	0.0503915	0.139678	0.253733	0.703313
P19021	Peptidyl-glycine alpha-amidating monooxygenase	PAM	0.0742396	0.205782	0.25287	0.700919
P00450	Ceruloplasmin	CP	0.0629198	0.174405	0.250182	0.693468
P02748	Complement component C9	C9	0.070991	0.196777	0.24936	0.691191
Q9UBP4	Dickkopf-related protein 3	DKK3	0.0707376	0.196075	0.248096	0.687687
P00751	Complement factor B	CFB	0.0501705	0.139065	0.246312	0.682743
P08697	Alpha-2-antiplasmin	SERPINF2	0.0659127	0.182701	0.245595	0.680754
P08185	Corticosteroid-binding globulin	SERPINA6	0.0850195	0.235662	0.245328	0.680014
P42785	Lysosomal Pro-X carboxypeptidase	PRCP	0.0938945	0.260262	0.244663	0.678171
P01210	Proenkephalin-A	PENK	0.0889306	0.246503	0.243719	0.675555
P20774	Mimecan	OGN	0.0628459	0.1742	0.239986	0.665208
P06681	Complement C2	C2	0.059897	0.166026	0.239029	0.662556
P43121	Cell surface glycoprotein MUC18	MCAM	0.0790537	0.219126	0.238666	0.661547
P17174	Aspartate aminotransferase, cytoplasmic	GOT1	0.0943379	0.261491	0.237862	0.659321
Q92859	Neogenin	NEO1	0.0790951	0.21924	0.237675	0.658802
O94769	Extracellular matrix protein 2	ECM2	0.107888	0.29905	0.236661	0.655991
P02749	Beta-2-glycoprotein 1	APOH	0.0766595	0.212489	0.23643	0.65535
Q13332	Receptor-type tyrosine-protein phosphatase S	PTPRS	0.0794143	0.220125	0.236094	0.65442
P14618	Pyruvate kinase PKM	PKM	0.0754626	0.209172	0.235628	0.653126
P25311	Zinc-alpha-2-glycoprotein	AZGP1	0.0453164	0.125611	0.234885	0.651067
Q8NFZ8	Cell adhesion molecule 4	CADM4	0.0747758	0.207268	0.231124	0.640643
Q96PD5	N-acetylmuramoyl-L-alanine amidase	PGLYRP2	0.053598	0.148566	0.230724	0.639534
P02774	Vitamin D-binding protein	GC	0.0546828	0.151573	0.226266	0.627178
P17900	Ganglioside GM2 activator	GM2A	0.0824435	0.228522	0.225915	0.626206
P40189	Interleukin-6 receptor subunit beta	IL6ST	0.0780682	0.216394	0.225487	0.625019
P13987	CD59 glycoprotein	CD59	0.0674412	0.186937	0.225266	0.624407
P04196	Histidine-rich glycoprotein	HRG	0.0803588	0.222743	0.224556	0.622438
Q8NFT8	Delta and Notch-like epidermal growth factor-related receptor	DNER	0.0962826	0.266882	0.221826	0.614871
Q13740	CD166 antigen	ALCAM	0.0574194	0.159158	0.220352	0.610784
Q13449	Limbic system-associated membrane protein	LSAMP	0.0777287	0.215453	0.217997	0.604257
Q96S96	Phosphatidylethanolamine-binding protein 4	PEBP4	0.0644619	0.178679	0.216625	0.600453
P04075	Fructose-bisphosphate aldolase A	ALDOA	0.0669575	0.185597	0.215998	0.598716
Q86UX2	Inter-alpha-trypsin inhibitor heavy chain H5	ITIH5	0.0683953	0.189582	0.215644	0.597735
Q96FE7	Phosphoinositide-3-kinase-interacting protein 1	PIK3IP1	0.0760587	0.210824	0.215462	0.597229
Q13228	Selenium-binding protein 1	SELENBP1	0.082837	0.229613	0.213702	0.592352
Q9P121	Neurotrimin	NTM	0.056685	0.157123	0.213483	0.591746
P61916	Epididymal secretory protein E1	NPC2	0.18251	0.505892	0.211931	0.587442
Q8N126	Cell adhesion molecule 3	CADM3	0.0781538	0.216631	0.211444	0.586094
P13591	Neural cell adhesion molecule 1	NCAM1	0.0548839	0.15213	0.210848	0.58444
P07602	Prosaposin	PSAP	0.0723563	0.200561	0.21048	0.583421
P02768	Serum albumin	ALB	0.0686709	0.190346	0.210431	0.583284
O15394	Neural cell adhesion molecule 2	NCAM2	0.0770214	0.213492	0.209148	0.579728
P05156	Complement factor I	CFI	0.071311	0.197664	0.207365	0.574787
Q99969	Retinoic acid receptor responder protein 2	RARRES2	0.140717	0.390047	0.206662	0.572838
Q12907	Vesicular integral-membrane protein VIP36	LMAN2	0.0593087	0.164395	0.206602	0.572672
Q8WZA1	Protein O-linked-mannose beta-1,2-N-acetylglucosaminyltransferase 1	POMGNT1	0.0754393	0.209107	0.202931	0.562495
P05090	Apolipoprotein D	APOD	0.0614296	0.170274	0.198637	0.550594
P02790	Hemopexin	HPX	0.0526152	0.145842	0.198427	0.550012
Q8N2S1	Latent-transforming growth factor beta-binding protein 4	LTBP4	0.0662764	0.183709	0.196705	0.545237
P51884	Lumican	LUM	0.0642887	0.178199	0.196215	0.543881
P18065	Insulin-like growth factor-binding protein 2	IGFBP2	0.0935546	0.25932	0.196182	0.543788
Q6UX73	UPF0764 protein C16orf89	C16orf89	0.119201	0.330409	0.195502	0.541905
P12259	Coagulation factor V	F5	0.112325	0.31135	0.195245	0.541192
O94919	Endonuclease domain-containing 1 protein	ENDOD1	0.0671443	0.186114	0.193783	0.537138
P05546	Heparin cofactor 2	SERPIND1	0.0526594	0.145965	0.193719	0.536962
P05452	Tetranectin	CLEC3B	0.0650339	0.180265	0.192417	0.533354
P02766	Transthyretin	TTR	0.106598	0.295474	0.190366	0.527667
P01024	Complement C3	C3	0.0260777	0.0722836	0.189838	0.526205
P23471	Receptor-type tyrosine-protein phosphatase zeta	PTPRZ1	0.0681764	0.188975	0.188125	0.521456
P23470	Receptor-type tyrosine-protein phosphatase gamma	PTPRG	0.0991035	0.274701	0.187917	0.520878
Q14515	SPARC-like protein 1	SPARCL1	0.0378648	0.104956	0.180421	0.500102
P27797	Calreticulin	CALR	0.0923657	0.256025	0.180337	0.499868
O00584	Ribonuclease T2	RNASET2	0.110241	0.305573	0.18003	0.499016
P01344	Insulin-like growth factor II	IGF2	0.0746748	0.206988	0.179185	0.496674
Q16270	Insulin-like growth factor-binding protein 7	IGFBP7	0.0742109	0.205702	0.176364	0.488855
P09486	SPARC	SPARC	0.0736446	0.204132	0.175331	0.485992
P01011	Alpha-1-antichymotrypsin	SERPINA3	0.0447479	0.124035	0.174733	0.484335
P30086	Phosphatidylethanolamine-binding protein 1	PEBP1	0.0777815	0.215599	0.170084	0.471448
P01019	Angiotensinogen	AGT	0.0803058	0.222596	0.169422	0.469614
P24592	Insulin-like growth factor-binding protein 6	IGFBP6	0.0720401	0.199685	0.168853	0.468037
Q14118	Dystroglycan	DAG1	0.0743477	0.206081	0.164645	0.456372
Q92876	Kallikrein-6	KLK6	0.0496023	0.137491	0.164313	0.455451
O15031	Plexin-B2	PLXNB2	0.0773383	0.214371	0.162853	0.451405
P11021	78 kDa glucose-regulated protein	HSPA5	0.0741663	0.205578	0.160503	0.444892
P07339	Cathepsin D	CTSD	0.0487702	0.135184	0.159571	0.442308
Q15113	Procollagen C-endopeptidase enhancer 1	PCOLCE	0.0827231	0.229297	0.159503	0.44212
P00736	Complement C1r subcomponent	C1R	0.0538692	0.149318	0.156662	0.434244
P02746	Complement C1q subcomponent subunit B	C1QB	0.0661211	0.183278	0.155732	0.431666
Q02818	Nucleobindin-1	NUCB1	0.0638492	0.176981	0.155696	0.431567
P02747	Complement C1q subcomponent subunit C	C1QC	0.069982	0.19398	0.155627	0.431377
P01034	Cystatin-C	CST3	0.106119	0.294147	0.154174	0.427348
P09603	Macrophage colony-stimulating factor 1	CSF1	0.0644748	0.178715	0.15414	0.427253
P05155	Plasma protease C1 inhibitor	SERPING1	0.0709394	0.196634	0.152308	0.422176
Q13822	Ectonucleotide pyrophosphatase/phosphodiesterase family member 2	ENPP2	0.0557628	0.154567	0.147412	0.408606
Q16610	Extracellular matrix protein 1	ECM1	0.0694979	0.192638	0.146881	0.407132
P09871	Complement C1s subcomponent	C1S	0.0368765	0.102216	0.146435	0.405897
Q96KN2	Beta-Ala-His dipeptidase	CNDP1	0.0426178	0.11813	0.144574	0.400739
Q969P0	Immunoglobulin superfamily member 8	IGSF8	0.0644606	0.178676	0.143329	0.397288
P36955	Pigment epithelium-derived factor	SERPINF1	0.101569	0.281535	0.142153	0.394028
Q12860	Contactin-1	CNTN1	0.0570502	0.158135	0.141502	0.392223
P39060	Collagen alpha-1(XVIII) chain	COL18A1	0.0747559	0.207213	0.140712	0.390035
P08294	Extracellular superoxide dismutase [Cu-Zn]	SOD3	0.103948	0.28813	0.138327	0.383423
Q86VB7	Scavenger receptor cysteine-rich type 1 protein M130	CD163	0.0705113	0.195447	0.135816	0.376462
P02751	Fibronectin	FN1	0.046071	0.127702	0.135685	0.3761
Q02246	Contactin-2	CNTN2	0.0467422	0.129563	0.132468	0.367182
P41222	Prostaglandin-H2 D-isomerase	PTGDS	0.0661305	0.183304	0.131241	0.363782
P16035	Metalloproteinase inhibitor 2	TIMP2	0.0554033	0.15357	0.130669	0.362196
P04070	Vitamin K-dependent protein C	PROC	0.0954789	0.264654	0.130551	0.361869
O75882	Attractin	ATRN	0.0715969	0.198457	0.128933	0.357384
P10909	Clusterin	CLU	0.101635	0.281718	0.127766	0.35415
P22692	Insulin-like growth factor-binding protein 4	IGFBP4	0.0653598	0.181168	0.125551	0.348009
P01033	Metalloproteinase inhibitor 1	TIMP1	0.0515208	0.142808	0.121536	0.33688
O00391	Sulfhydryl oxidase 1	QSOX1	0.0715491	0.198324	0.118886	0.329536
P22352	Glutathione peroxidase 3	GPX3	0.0701614	0.194477	0.116916	0.324074
P98160	Basement membrane-specific heparan sulfate proteoglycan core protein	HSPG2	0.058863	0.16316	0.116402	0.322649
P06396	Gelsolin	GSN	0.0738757	0.204773	0.113992	0.31597
Q15582	Transforming growth factor-beta-induced protein ig-h3	TGFBI	0.0621906	0.172383	0.113691	0.315134
P55058	Phospholipid transfer protein	PLTP	0.0977381	0.270916	0.113421	0.314387
P08603	Complement factor H	CFH	0.0372776	0.103328	0.111668	0.309527
P08123	Collagen alpha-2(I) chain	COL1A2	0.0879553	0.2438	0.108517	0.300794
P02452	Collagen alpha-1(I) chain	COL1A1	0.0498643	0.138217	0.107255	0.297296
P23142	Fibulin-1	FBLN1	0.0379273	0.105129	0.106255	0.294525
P01023	Alpha-2-macroglobulin	A2M	0.0488102	0.135295	0.105735	0.293083
P08571	Monocyte differentiation antigen CD14	CD14	0.0935376	0.259273	0.104553	0.289807
P02787	Serotransferrin	TF	0.0309232	0.0857147	0.101899	0.28245
Q08380	Galectin-3-binding protein	LGALS3BP	0.0693204	0.192146	0.0995272	0.275875
P07225	Vitamin K-dependent protein S	PROS1	0.0535744	0.148501	0.0994503	0.275662
Q12805	EGF-containing fibulin-like extracellular matrix protein 1	EFEMP1	0.0545828	0.151296	0.098208	0.272219
P08253	72 kDa type IV collagenase	MMP2	0.03862	0.107049	0.0925771	0.25661
