# Supplementary material for: Protein variability in cerebrospinal fluid and its possible implications for neurological protein biomarker research
Source: PLoS One. 2018 Nov 29;13(11):e0206478. doi: 10.1371/journal.pone.0206478 (PMC6264484; doi:10.1371/journal.pone.0206478)
Supplement: S4 File — Merging of the strict protein list (S1 File) and the extended table of proteins provided by Hühmer et al. and Stoop et al. The file provides information regarding protein IDs and protein names, as well as which proteins were listed by Hühmer et al. or Stoop et al. and were simultaneously identified in our samples. (XLSX) [file pone.0206478.s007.xlsx]

## Sheet: Tabelle1
Uniprot ID	Gene name	Protein name	Hühmer et al. Table 3	Hühmer et. al. proteins Ids detected in our study	Hühmer et. al. proteins Ids detected in the CSF core proteome in our study	Stoop et al. identified CSF proteins	merged table of compositional CSF proteins
O00391	QSOX1	Sulfhydryl oxidase 1					x
O00533	CHL1	Neural cell adhesion molecule L1-like protein				x	x
O00584	RNASET2	Ribonuclease T2					x
O14594	NCAN	Neurocan core protein					x
O14791	APOL1	Apolipoprotein L1	x	x			x
O15031	PLXNB2	Plexin-B2					x
O15240	VGF	Neurosecretory protein VGF				x	x
O15394	NCAM2	Neural cell adhesion molecule 2	x	x	x	x	x
O43505	B4GAT1	Beta-1,4-glucuronyltransferase 1	x	x	x	x	x
O75326	SEMA7A	Semaphorin-7A					x
O75882	ATRN	Attractin					x
O94769	ECM2	Extracellular matrix protein 2					x
O94856	NFASC	Neurofascin					x
O94919	ENDOD1	Endonuclease domain-containing 1 protein					x
O94985	CLSTN1	Calsyntenin-1				x	x
O95502	NPTXR	Neuronal pentraxin receptor				x	x
P00441	SOD1	Superoxide dismutase [Cu-Zn]	x	x	x	x	x
P00450	CP	Ceruloplasmin	x	x	x	x	x
P00734	F2	Prothrombin	x	x	x	x	x
P00736	C1R	Complement C1r subcomponent				x	x
P00738	HP	Haptoglobin	x	x	x	x	x
P00746	CFD	Complement factor D					x
P00747	PLG	Plasminogen	x	x	x	x	x
P00748	F12	Coagulation factor XII					x
P00751	CFB	Complement factor B	x	x	x	x	x
P01008	SERPINC1	Antithrombin-III	x	x	x	x	x
P01009	SERPINA1	Alpha-1-antitrypsin	x	x	x	x	x
P01011	SERPINA3	Alpha-1-antichymotrypsin	x	x	x	x	x
P01019	AGT	Angiotensinogen	x	x	x	x	x
P01023	A2M	Alpha-2-macroglobulin	x	x	x	x	x
P01024	C3	Complement C3	x	x	x	x	x
P01028			obsolete
P01031	C5	Complement C5					x
P01033	TIMP1	Metalloproteinase inhibitor 1					x
P01034	CST3	Cystatin-C	x	x	x	x	x
P01042	KNG1	Kininogen-1	x	x	x	x	x
P01210	PENK	Proenkephalin-A					x
P01344	IGF2	Insulin-like growth factor II	x	x	x		x
P01597	IGKV1-39	Immunoglobulin kappa variable 1-39	x				x
P01619	IGKV3-20	Ig kappa chain V-III region B6					x
P01777	IGHV3-23	Immunoglobulin heavy variable 3-23	x				x
P01834	IGKC	Ig kappa chain C region	x	x	x	x	x
P01842	IGLC1	Immunoglobulin lamda constant 1	x			x	x
P01857	IGHG1	Ig gamma-1 chain C region	x	x	x	x	x
P01859	IGHG2	Ig gamma-2 chain C region	x	x	x	x	x
P01860	IGHG3	Ig gamma-3 chain C region	x	x	x	x	x
P01861	IGHG4	Ig gamma-4 chain C region				x	x
P01871	IGHM	Ig mu chain C region	x	x	x		x
P01876	IGHA1	Ig alpha-1 chain C region	x	x	x		x
P01877	IGHA2	Ig alpha-2 chain C region					x
P02042	HBD	Hemoglobin subunit delta	x				x
P02452	COL1A1	Collagen alpha-1(I) chain					x
P02462	COL4A1	Collagen alpha-1(IV) chain	x				x
P02647	APOA1	Apolipoprotein A-I	x	x	x	x	x
P02649	APOE	Apolipoprotein E	x	x	x	x	x
P02652	APOA2	Apolipoprotein A-II	x	x	x	x	x
P02671	FGA	Fibrinogen alpha chain	x	x	x	x	x
P02675	FGB	Fibrinogen beta chain	x	x	x	x	x
P02679	FGG	Fibrinogen gamma chain	x	x	x	x	x
P02743	APCS	Serum amyloid P-component	x				x
P02746	C1QB	Complement C1q subcomponent subunit B				x	x
P02747	C1QC	Complement C1q subcomponent subunit C					x
P02748	C9	Complement component C9	x	x	x		x
P02749	APOH	Beta-2-glycoprotein 1	x	x	x	x	x
P02750	LRG1	Leucine-rich alpha-2-glycoprotein	x	x	x		x
P02751	FN1	Fibronectin	x	x	x	x	x
P02753	RBP4	Retinol-binding protein 4	x	x	x		x
P02760	AMBP	Protein AMBP	x	x	x		x
P02763	ORM1	Alpha-1-acid glycoprotein 1				x	x
P02765	AHSG	Alpha-2-HS-glycoprotein	x	x	x	x	x
P02766	TTR	Transthyretin	x	x	x	x	x
P02768	ALB	Serum albumin	x	x	x	x	x
P02774	GC	Vitamin D-binding protein	x	x	x	x	x
P02787	TF	Serotransferrin	x	x	x	x	x
P02790	HPX	Hemopexin	x	x	x	x	x
P04004	VTN	Vitronectin	x	x	x	x	x
P04070	PROC	Vitamin K-dependent protein C					x
P04075	ALDOA	Fructose-bisphosphate aldolase A					x
P04156	PRNP	Major prion protein				x	x
P04180	LCAT	Phosphatidylcholine-sterol acyltransferase					x
P04196	HRG	Histidine-rich glycoprotein	x	x	x	x	x
P04216	THY1	Thy-1 membrane glycoprotein				x	x
P04217	A1BG	Alpha-1B-glycoprotein	x	x	x	x	x
P04406	GAPDH	Glyceraldehyde-3-phosphate dehydrogenase	x	x	x		x
P04433	IGKV3-11	Ig kappa chain V-III region VG					x
P05060	CHGB	Secretogranin-1	x	x	x	x	x
P05067	APP	Amyloid beta A4 protein	x	x	x	x	x
P05090	APOD	Apolipoprotein D	x	x	x	x	x
P05154	SERPINA5	Plasma serine protease inhibitor					x
P05155	SERPING1	Plasma protease C1 inhibitor				x	x
P05156	CFI	Complement factor I					x
P05452	CLEC3B	Tetranectin	x	x	x	x	x
P05546	SERPIND1	Heparin cofactor 2					x
P06396	GSN	Gelsolin	x	x	x	x	x
P06681	C2	Complement C2					x
P06727	APOA4	Apolipoprotein A-IV	x	x	x	x	x
P07195	LDHB	L-lactate dehydrogenase B chain				x	x
P07225	PROS1	Vitamin K-dependent protein S					x
P07339	CTSD	Cathepsin D	x	x	x	x	x
P07358	C8B	Complement component C8 beta chain					x
P07360	C8G	Complement component C8 gamma chain					x
P07602	PSAP	Prosaposin					x
P07998	RNASE1	Ribonuclease pancreatic				x	x
P08123	COL1A2	Collagen alpha-2(I) chain					x
P08185	SERPINA6	Corticosteroid-binding globulin					x
P08253	MMP2	72 kDa type IV collagenase					x
P08294	SOD3	Extracellular superoxide dismutase [Cu-Zn]				x	x
P08571	CD14	Monocyte differentiation antigen CD14					x
P08603	CFH	Complement factor H				x	x
P08697	SERPINF2	Alpha-2-antiplasmin	x	x	x	x	x
P09211	GSTP1	Glutathione S-transferase P	x	x			x
P09486	SPARC	SPARC	x	x	x		x
P09603	CSF1	Macrophage colony-stimulating factor 1					x
P09871	C1S	Complement C1s subcomponent	x	x	x	x	x
P0C0L4	C4A	Complement C4-A				x	x
P0C0L5	C4B	Complement C4-B					x
P10451	SPP1	Osteopontin	x	x	x	x	x
P10643	C7	Complement component C7	x	x	x	x	x
P10645	CHGA	Chromogranin-A	x	x	x	x	x
P10909	CLU	Clusterin	x	x	x	x	x
P11021	HSPA5	78 kDa glucose-regulated protein					x
P12109	COL6A1	Collagen alpha-1(VI) chain				x	x
P12259	F5	Coagulation factor V					x
P13521	SCG2	Secretogranin-2				x	x
P13591	NCAM1	Neural cell adhesion molecule 1				x	x
P13671	C6	Complement component C6					x
P13987	CD59	CD59 glycoprotein					x
P14136	GFAP	Glial fibrillary acidic protein	x				x
P14618	PKM	Pyruvate kinase PKM				x	x
P16035	TIMP2	Metalloproteinase inhibitor 2					x
P16870	CPE	Carboxypeptidase E				x	x
P17174	GOT1	Aspartate aminotransferase, cytoplasmic					x
P17900	GM2A	Ganglioside GM2 activator				x	x
P18065	IGFBP2	Insulin-like growth factor-binding protein 2				x	x
P19021	PAM	Peptidyl-glycine alpha-amidating monooxygenase				x	x
P19022	CDH2	Cadherin-2				x	x
P19652	ORM2	Alpha-1-acid glycoprotein 2	x	x	x	x	x
P19823	ITIH2	Inter-alpha-trypsin inhibitor heavy chain H2				x	x
P19827	ITIH1	Inter-alpha-trypsin inhibitor heavy chain H1				x	x
P20774	OGN	Mimecan				x	x
P22352	GPX3	Glutathione peroxidase 3					x
P22692	IGFBP4	Insulin-like growth factor-binding protein 4					x
P23142	FBLN1	Fibulin-1	x	x	x		x
P23468	PTPRD	Receptor-type tyrosine-protein phosphatase delta					x
P23470	PTPRG	Receptor-type tyrosine-protein phosphatase gamma					x
P23471	PTPRZ1	Receptor-type tyrosine-protein phosphatase zeta				x	x
P24592	IGFBP6	Insulin-like growth factor-binding protein 6				x	x
P25311	AZGP1	Zinc-alpha-2-glycoprotein	x	x	x	x	x
P27797	CALR	Calreticulin					x
P29622	SERPINA4	Kallistatin					x
P30086	PEBP1	Phosphatidylethanolamine-binding protein 1					x
P35542	SAA4	Serum amyloid A-4 protein	x	x			x
P36222	CHI3L1	Chitinase-3-like protein 1				x	x
P36955	SERPINF1	Pigment epithelium-derived factor	x	x	x	x	x
P39060	COL18A1	Collagen alpha-1(XVIII) chain					x
P40189	IL6ST	Interleukin-6 receptor subunit beta					x
P41222	PTGDS	Prostaglandin-H2 D-isomerase	x	x	x	x	x
P42785	PRCP	Lysosomal Pro-X carboxypeptidase					x
P43121	MCAM	Cell surface glycoprotein MUC18					x
P43251	BTD	Biotinidase				x	x
P43652	AFM	Afamin				x	x
P49760	CLK2	Dual specificity protein kinase CLK2	x				x
P51693	APLP1	Amyloid-like protein 1				x	x
P51884	LUM	Lumican				x	x
P54289	CACNA2D1	Voltage-dependent calcium channel subunit alpha-2/delta-1				x	x
P54764	EPHA4	Ephrin type-A receptor 4				x	x
P55058	PLTP	Phospholipid transfer protein					x
P55290	CDH13	Cadherin-13				x	x
P60709	ACTB	Actin, cytoplasmic 1	x	x			x
P61769	B2M	Beta-2-microglobulin	x	x	x	x	x
P61916	NPC2	Epididymal secretory protein E1				x	x
P62987	UBA52	Ubiquitin-60S ribosomal protein L40					x
P62988	#N/A		obsolete			obsolete
P68871	HBB	Hemoglobin subunit beta	x	x			x
P69905	HBA1;	Hemoglobin subunit alpha	x	x			x
P78324	SIRPA	Tyrosine-protein phosphatase non-receptor type substrate 1				x	x
P78509	RELN	Reelin				x	x
P98160	HSPG2	Basement membrane-specific heparan sulfate proteoglycan core protein				x	x
Q02246	CNTN2	Contactin-2				x	x
Q02383	SEMG2	Semenogelin-2	x				x
Q02818	NUCB1	Nucleobindin-1					x
Q06830	PRDX1	Peroxiredoxin-1	x	x			x
Q08380	LGALS3BP	Galectin-3-binding protein				x	x
Q08629	SPOCK1	Testican-1					x
Q12805	EFEMP1	EGF-containing fibulin-like extracellular matrix protein 1	x	x	x		x
Q12860	CNTN1	Contactin-1					x
Q12907	LMAN2	Vesicular integral-membrane protein VIP36					x
Q13228	SELENBP1	Selenium-binding protein 1					x
Q13332	PTPRS	Receptor-type tyrosine-protein phosphatase S					x
Q13449	LSAMP	Limbic system-associated membrane protein				x	x
Q13740	ALCAM	CD166 antigen					x
Q13822	ENPP2	Ectonucleotide pyrophosphatase/phosphodiesterase family member 2				x	x
Q14118	DAG1	Dystroglycan					x
Q14515	SPARCL1	SPARC-like protein 1				x	x
Q14520	HABP2	Hyaluronan-binding protein 2					x
Q14624	ITIH4	Inter-alpha-trypsin inhibitor heavy chain H4	x	x	x	x	x
Q14982	OPCML	Opioid-binding protein/cell adhesion molecule					x
Q15113	PCOLCE	Procollagen C-endopeptidase enhancer 1				x	x
Q15582	TGFBI	Transforming growth factor-beta-induced protein ig-h3					x
Q15818	NPTX1	Neuronal pentraxin-1	x	x	x		x
Q16270	IGFBP7	Insulin-like growth factor-binding protein 7				x	x
Q16610	ECM1	Extracellular matrix protein 1					x
Q24JP5	TMEM132A	Transmembrane protein 132A					x
Q53EL9	SEZ6	Seizure protein 6 homolog					x
Q59FY4	ACACA	Acetyl-CoA carboxylase 1	x				x
Q6UX73	C16orf89	UPF0764 protein C16orf89					x
Q7Z3B1	NEGR1	Neuronal growth regulator 1					x
Q7Z7M0	MEGF8	Multiple epidermal growth factor-like domains protein 8					x
Q86UX2	ITIH5	Inter-alpha-trypsin inhibitor heavy chain H5					x
Q86VB7	CD163	Scavenger receptor cysteine-rich type 1 protein M130					x
Q8N126	CADM3	Cell adhesion molecule 3					x
Q8N2S1	LTBP4	Latent-transforming growth factor beta-binding protein 4					x
Q8N3J6	CADM2	Cell adhesion molecule 2				x	x
Q8NFT8	DNER	Delta and Notch-like epidermal growth factor-related receptor					x
Q8NFZ8	CADM4	Cell adhesion molecule 4					x
Q8WXD2	SCG3	Secretogranin-3				x	x
Q8WZA1	POMGNT1	Protein O-linked-mannose beta-1,2-N-acetylglucosaminyltransferase 1					x
Q92520	FAM3C	Protein FAM3C				x	x
Q92823	NRCAM	Neuronal cell adhesion molecule				x	x
Q92859	NEO1	Neogenin					x
Q92876	KLK6	Kallikrein-6	x	x	x	x	x
Q92932	PTPRN2	Receptor-type tyrosine-protein phosphatase N2					x
Q969P0	IGSF8	Immunoglobulin superfamily member 8					x
Q96FE7	PIK3IP1	Phosphoinositide-3-kinase-interacting protein 1					x
Q96GW7	BCAN	Brevican core protein				x	x
Q96IY4	CPB2	Carboxypeptidase B2					x
Q96KN2	CNDP1	Beta-Ala-His dipeptidase				x	x
Q96PD5	PGLYRP2	N-acetylmuramoyl-L-alanine amidase					x
Q96S96	PEBP4	Phosphatidylethanolamine-binding protein 4					x
Q99435	NELL2	Protein kinase C-binding protein NELL2				x	x
Q99574	SERPINI1	Neuroserpin				x	x
Q99969	RARRES2	Retinoic acid receptor responder protein 2					x
Q9BY67	CADM1	Cell adhesion molecule 1					x
Q9BYH1	SEZ6L	Seizure 6-like protein				x	x
Q9NQ79	CRTAC1	Cartilage acidic protein 1				x	x
Q9NQX5	NPDC1	Neural proliferation differentiation and control protein 1	x	x			x
Q9P0K1	ADAM22	Disintegrin and metalloproteinase domain-containing protein 22				x	x
Q9P121	NTM	Neurotrimin				x	x
Q9P2S2	NRXN2	Neurexin-2					x
Q9UBP4	DKK3	Dickkopf-related protein 3	x	x	x	x	x
Q9UHG2	PCSK1N	ProSAAS				x	x
Q9ULB1	NRXN1	Neurexin-1					x
Q9Y4C0	NRXN3	Neurexin-3					x
Q9Y646	CPQ	Carboxypeptidase Q					x
Q9Y6R7	FCGBP	IgGFc-binding protein				x	x
